# Supplementary material for: ﻿Four new species of the genus Xynobius Foerster (Hymenoptera, Braconidae, Opiinae) from South Korea
Source: Zookeys. 2024 Mar 7;1193:219–43. doi: 10.3897/zookeys.1193.115831 (PMC10940861; doi:10.3897/zookeys.1193.115831)
Supplement: XML Treatment for Xynobius [file zookeys.1193.115831-treatment1.xml]

<!DOCTYPE tp:taxon-treatment
  PUBLIC "-//TaxonX//DTD Taxonomic Treatment Publishing DTD v0 20100105//EN" "tax-treatment-NSO.dtd">
<tp:taxon-treatment xmlns:tp="http://www.plazi.org/taxpub"><tp:treatment-meta><kwd-group><label>Taxon classification</label><kwd>
              <named-content content-type="kingdom">Animalia</named-content>
            </kwd><kwd>
              <named-content content-type="order">Hymenoptera</named-content>
            </kwd><kwd>
              <named-content content-type="family">Braconidae</named-content>
            </kwd></kwd-group><mixed-citation publication-type="journal"><person-group><name><surname>Han</surname><given-names>Yunjong</given-names></name><name><surname>van Achterberg</surname><given-names>Cornelis</given-names></name><name><surname>Kim</surname><given-names>Hyojoong</given-names></name></person-group><article-title>﻿Four new species of the genus <italic><tp:taxon-name><tp:taxon-name-part taxon-name-part-type="genus" reg="Xynobius">Xynobius</tp:taxon-name-part></tp:taxon-name></italic> Foerster (<tp:taxon-name><tp:taxon-name-part taxon-name-part-type="order">Hymenoptera</tp:taxon-name-part></tp:taxon-name>, <tp:taxon-name><tp:taxon-name-part taxon-name-part-type="family">Braconidae</tp:taxon-name-part></tp:taxon-name>, <tp:taxon-name><tp:taxon-name-part taxon-name-part-type="subfamily">Opiinae</tp:taxon-name-part></tp:taxon-name>) from South Korea</article-title><source>Zookeys</source><day>07</day><month>03</month><year>2024</year><volume>1193</volume><fpage>219</fpage><lpage>243</lpage><pub-id pub-id-type="doi">10.3897/zookeys.1193.115831</pub-id></mixed-citation></tp:treatment-meta><tp:nomenclature><label>﻿Genus</label><tp:taxon-name>
            <object-id xmlns:xlink="http://www.w3.org/1999/xlink" content-type="arpha" xlink:type="simple">0C032E95-3A93-5168-AEE3-4785094E5A8C</object-id>
            <tp:taxon-name-part taxon-name-part-type="genus" reg="Xynobius">Xynobius</tp:taxon-name-part>
          </tp:taxon-name><tp:taxon-authority>Foerster, 1863</tp:taxon-authority><tp:nomenclature-citation-list><tp:nomenclature-citation><tp:taxon-name>
                <tp:taxon-name-part taxon-name-part-type="genus" reg="Xynobius">Xynobius</tp:taxon-name-part>
              </tp:taxon-name><comment>Foerster, 1863: 235. Type species (by original designation): <tp:taxon-name><tp:taxon-name-part taxon-name-part-type="genus" reg="Xynobius">Xynobius</tp:taxon-name-part><tp:taxon-name-part taxon-name-part-type="species" reg="pallipes">pallipes</tp:taxon-name-part></tp:taxon-name> Foerster, 1863 (= <tp:taxon-name><tp:taxon-name-part taxon-name-part-type="genus" reg="Opius">Opius</tp:taxon-name-part><tp:taxon-name-part taxon-name-part-type="species" reg="caelatus">caelatus</tp:taxon-name-part></tp:taxon-name> Haliday, 1837).</comment></tp:nomenclature-citation><tp:nomenclature-citation><tp:taxon-name>
                <tp:taxon-name-part taxon-name-part-type="genus" reg="Aclisis">Aclisis</tp:taxon-name-part>
              </tp:taxon-name><comment>Foerster, 1863: 267. Type species (by original designation): <tp:taxon-name><tp:taxon-name-part taxon-name-part-type="genus" reg="Aclisis">Aclisis</tp:taxon-name-part><tp:taxon-name-part taxon-name-part-type="species" reg="isomera">isomera</tp:taxon-name-part></tp:taxon-name> Foerster, 1863 (= <tp:taxon-name><tp:taxon-name-part taxon-name-part-type="genus" reg="Opius">Opius</tp:taxon-name-part><tp:taxon-name-part taxon-name-part-type="species" reg="caelatus">caelatus</tp:taxon-name-part></tp:taxon-name> Haliday, 1837). Synonymised by <xref ref-type="bibr" rid="B4">Fischer (1972)</xref>.</comment></tp:nomenclature-citation><tp:nomenclature-citation><tp:taxon-name>
                <tp:taxon-name-part taxon-name-part-type="genus" reg="Holconotus">Holconotus</tp:taxon-name-part>
              </tp:taxon-name><comment>Foerster, 1863: 259 (not Schmidt-Göbel, 1846). Type species (by original designation): <tp:taxon-name><tp:taxon-name-part taxon-name-part-type="genus" reg="Opius">Opius</tp:taxon-name-part><tp:taxon-name-part taxon-name-part-type="species" reg="comatus">comatus</tp:taxon-name-part></tp:taxon-name> Wesmael, 1835). Synonymised by <xref ref-type="bibr" rid="B25">van Achterberg (2004)</xref>.</comment></tp:nomenclature-citation><tp:nomenclature-citation><tp:taxon-name>
                <tp:taxon-name-part taxon-name-part-type="genus" reg="Aulonotus">Aulonotus</tp:taxon-name-part>
              </tp:taxon-name><comment>Ashmead, 1900: 368 (new name for <tp:taxon-name><tp:taxon-name-part taxon-name-part-type="genus" reg="Holconotus">Holconotus</tp:taxon-name-part></tp:taxon-name> Foerster). Type species (by original designation): <tp:taxon-name><tp:taxon-name-part taxon-name-part-type="genus" reg="Opius">Opius</tp:taxon-name-part><tp:taxon-name-part taxon-name-part-type="species" reg="comatus">comatus</tp:taxon-name-part></tp:taxon-name> Wesmael, 1835). Synonymised by <xref ref-type="bibr" rid="B20">Tobias and Jakimavičius (1986)</xref>.</comment></tp:nomenclature-citation><tp:nomenclature-citation><tp:taxon-name>
                <tp:taxon-name-part taxon-name-part-type="genus" reg="Eristernaulax">Eristernaulax</tp:taxon-name-part>
              </tp:taxon-name><comment>Viereck, 1913: 362. Type species (by original designation): <tp:taxon-name><tp:taxon-name-part taxon-name-part-type="genus" reg="Eristernaulax">Eristernaulax</tp:taxon-name-part><tp:taxon-name-part taxon-name-part-type="species" reg="leucotaenia">leucotaenia</tp:taxon-name-part></tp:taxon-name> Viereck, 1913). Synonymised by <xref ref-type="bibr" rid="B25">van Achterberg (2004)</xref>.</comment></tp:nomenclature-citation><tp:nomenclature-citation><tp:taxon-name>
                <tp:taxon-name-part taxon-name-part-type="genus" reg="Stigmatopoea">Stigmatopoea</tp:taxon-name-part>
              </tp:taxon-name><comment>Fischer, 1984: 610, 611 (as subgenus of <tp:taxon-name><tp:taxon-name-part taxon-name-part-type="genus" reg="Opius">Opius</tp:taxon-name-part></tp:taxon-name> Wesmael), 1998: 25 (key to species); Wharton, 1988: 356; 2006: 338 (as subgenus of <tp:taxon-name><tp:taxon-name-part taxon-name-part-type="genus" reg="Eurytenes">Eurytenes</tp:taxon-name-part></tp:taxon-name> Foerster, 1863; possible paraphyly in <tp:taxon-name><tp:taxon-name-part taxon-name-part-type="genus" reg="Xynobius">Xynobius</tp:taxon-name-part></tp:taxon-name>). Type species (by original designation): <tp:taxon-name><tp:taxon-name-part taxon-name-part-type="genus" reg="Opius">Opius</tp:taxon-name-part><tp:taxon-name-part taxon-name-part-type="species" reg="macrocerus">macrocerus</tp:taxon-name-part></tp:taxon-name> Thomson, 1895. Synonymised by <xref ref-type="bibr" rid="B25">van Achterberg (2004)</xref>.</comment></tp:nomenclature-citation><tp:nomenclature-citation><tp:taxon-name>
                <tp:taxon-name-part taxon-name-part-type="genus" reg="Xynobiotenes">Xynobiotenes</tp:taxon-name-part>
              </tp:taxon-name><comment>Fischer, 1998: 23 (as subgenus of <tp:taxon-name><tp:taxon-name-part taxon-name-part-type="genus" reg="Eurytenes">Eurytenes</tp:taxon-name-part></tp:taxon-name> Foerster, 1863). Type species (by original designation): <tp:taxon-name><tp:taxon-name-part taxon-name-part-type="genus" reg="Opius">Opius</tp:taxon-name-part><tp:taxon-name-part taxon-name-part-type="species" reg="scutellatus">scutellatus</tp:taxon-name-part></tp:taxon-name> Fischer, 1962. Synonymised by <xref ref-type="bibr" rid="B9">Li et al. (2013)</xref>.</comment></tp:nomenclature-citation></tp:nomenclature-citation-list></tp:nomenclature><tp:treatment-sec sec-type="diagnosis" id="SECID0EHDAE"><title>Diagnosis.</title><p>Hypoclypeal depression distinct and ventral margin of clypeus above upper level of mandibular condyles (Figs <xref ref-type="fig" rid="F2">6</xref>, <xref ref-type="fig" rid="F4">20</xref>, <xref ref-type="fig" rid="F7">34</xref>, <xref ref-type="fig" rid="F9">48</xref>, <xref ref-type="fig" rid="F11">58</xref>, <xref ref-type="fig" rid="F12">70</xref>); mandible without acute basal lamella; notauli complete (Fig. <xref ref-type="fig" rid="F7">32</xref>) or largely absent except a pair of short anterior impressions (Figs <xref ref-type="fig" rid="F2">4</xref>, <xref ref-type="fig" rid="F4">16</xref>, <xref ref-type="fig" rid="F11">57</xref>); medio-posterior depression variable, often present (Figs <xref ref-type="fig" rid="F2">4</xref>, <xref ref-type="fig" rid="F7">32</xref>, <xref ref-type="fig" rid="F9">45</xref>, <xref ref-type="fig" rid="F11">57</xref>, <xref ref-type="fig" rid="F12">67</xref>); precoxal sulcus distinct and no sternaulus; vein r of fore wing more or less angled with vein 3-SR and distinctly shorter than vein 2-SR (Figs <xref ref-type="fig" rid="F2">2</xref>, <xref ref-type="fig" rid="F4">14</xref>, <xref ref-type="fig" rid="F7">30</xref>, <xref ref-type="fig" rid="F9">43</xref>, <xref ref-type="fig" rid="F11">55</xref>, <xref ref-type="fig" rid="F12">65</xref>); pterostigma either narrowed apically or parallel-sided to slightly widened apically (subgenus <tp:taxon-name><tp:taxon-name-part taxon-name-part-type="genus" reg="Xynobiotenes"/><tp:taxon-name-part taxon-name-part-type="subgenus" reg="Stigmatopoea">Stigmatopoea</tp:taxon-name-part></tp:taxon-name>: Figs <xref ref-type="fig" rid="F11">55</xref>, <xref ref-type="fig" rid="F12">65</xref>); dorsope distinct (Figs <xref ref-type="fig" rid="F2">5</xref>, <xref ref-type="fig" rid="F2">9</xref>, <xref ref-type="fig" rid="F4">22</xref>, <xref ref-type="fig" rid="F5">25</xref>, <xref ref-type="fig" rid="F5">26</xref>, <xref ref-type="fig" rid="F7">37</xref>, <xref ref-type="fig" rid="F9">45</xref>, <xref ref-type="fig" rid="F9">46</xref>, <xref ref-type="fig" rid="F9">50</xref>, <xref ref-type="fig" rid="F9">51</xref>, <xref ref-type="fig" rid="F11">57</xref>, <xref ref-type="fig" rid="F11">58</xref>, <xref ref-type="fig" rid="F12">68</xref>, <xref ref-type="fig" rid="F12">69</xref>).</p></tp:treatment-sec><tp:treatment-sec sec-type="distribution" id="SECID0EKIAE"><title>Distribution.</title><p>Cosmopolitan.</p></tp:treatment-sec><tp:treatment-sec sec-type="biology" id="SECID0EPIAE"><title>Biology.</title><p>Koinobionts endoparasitoids of mining dipterous larvae (species of the genus <italic><tp:taxon-name><tp:taxon-name-part taxon-name-part-type="genus" reg="Agromyza">Agromyza</tp:taxon-name-part></tp:taxon-name></italic> Fallen, 1810; <tp:taxon-name><tp:taxon-name-part taxon-name-part-type="family">Agromyzidae</tp:taxon-name-part></tp:taxon-name>), or of fruit-infesting larvae (species of the genera <italic><tp:taxon-name><tp:taxon-name-part taxon-name-part-type="genus" reg="Euliea">Euliea</tp:taxon-name-part></tp:taxon-name></italic> Walker, 1835, and <italic><tp:taxon-name><tp:taxon-name-part taxon-name-part-type="genus" reg="Trypeta">Trypeta</tp:taxon-name-part></tp:taxon-name></italic> Meigen, 1803; <tp:taxon-name><tp:taxon-name-part taxon-name-part-type="family">Tephritidae</tp:taxon-name-part></tp:taxon-name>).</p></tp:treatment-sec><tp:treatment-sec><!--Section generated to contain objects referenced in tp:taxon-treatment.--><fig id="F2" position="float" orientation="portrait"><object-id xmlns:xlink="http://www.w3.org/1999/xlink" content-type="doi" xlink:type="simple">10.3897/zookeys.1193.115831.figures2-12</object-id><object-id xmlns:xlink="http://www.w3.org/1999/xlink" content-type="arpha" xlink:type="simple">5D1A202D-2E02-5D50-AED8-2C8520F8EAA7</object-id><label>Figures 2–12.</label><caption><p><italic><tp:taxon-name><tp:taxon-name-part taxon-name-part-type="genus" reg="Xynobius">Xynobius</tp:taxon-name-part><tp:taxon-name-part taxon-name-part-type="species" reg="azonius">azonius</tp:taxon-name-part></tp:taxon-name></italic> Han &amp; van Achterberg sp. nov., holotype, ♀ <bold>2</bold> wings <bold>3</bold> mesosoma, lateral view <bold>4</bold> mesosoma, dorsal view <bold>5</bold> metasoma, dorsal view <bold>6</bold> head, anterior view <bold>7</bold> head, dorsal view <bold>8</bold> propodeum, dorsal view <bold>9</bold> 1<sup>st</sup> metasomal tergite, dorsal view <bold>10</bold> ovipositor and sheath, latero-ventral view <bold>11</bold> hind leg <bold>12</bold> antenna.</p></caption><graphic xmlns:xlink="http://www.w3.org/1999/xlink" xlink:href="zookeys-1193-219_article-115831__-g002.jpg" position="float" orientation="portrait" xlink:type="simple" id="oo_997927.jpg"><uri content-type="original_file" xlink:type="simple">https://binary.pensoft.net/fig/997927</uri></graphic></fig><fig id="F4" position="float" orientation="portrait"><object-id xmlns:xlink="http://www.w3.org/1999/xlink" content-type="doi" xlink:type="simple">10.3897/zookeys.1193.115831.figures14-24</object-id><object-id xmlns:xlink="http://www.w3.org/1999/xlink" content-type="arpha" xlink:type="simple">DAEF5F14-A989-506B-AF9D-795CCDCD092C</object-id><label>Figures 14–24.</label><caption><p><italic><tp:taxon-name><tp:taxon-name-part taxon-name-part-type="genus" reg="Xynobius">Xynobius</tp:taxon-name-part><tp:taxon-name-part taxon-name-part-type="species" reg="brevifemora">brevifemora</tp:taxon-name-part></tp:taxon-name></italic> Han &amp; van Achterberg, sp. nov., holotype, ♀ <bold>14</bold> wings <bold>15</bold> mesosoma, lateral view <bold>16</bold> mesosoma, dorsal view <bold>17</bold> metasoma, dorsal view <bold>18</bold> propodeum, dorsal view <bold>19</bold> hypopygium, ventral view <bold>20</bold> head, anterior view <bold>21</bold> head, dorsal view <bold>22</bold> 1<sup>st</sup>–3<sup>rd</sup> metasomal tergites, dorsal view <bold>23</bold> antenna <bold>24</bold> ovipositor and its sheath, lateral view.</p></caption><graphic xmlns:xlink="http://www.w3.org/1999/xlink" xlink:href="zookeys-1193-219_article-115831__-g004.jpg" position="float" orientation="portrait" xlink:type="simple" id="oo_997929.jpg"><uri content-type="original_file" xlink:type="simple">https://binary.pensoft.net/fig/997929</uri></graphic></fig><fig id="F7" position="float" orientation="portrait"><object-id xmlns:xlink="http://www.w3.org/1999/xlink" content-type="doi" xlink:type="simple">10.3897/zookeys.1193.115831.figures30-41</object-id><object-id xmlns:xlink="http://www.w3.org/1999/xlink" content-type="arpha" xlink:type="simple">F85DB4B6-1869-5071-9876-877D700A5822</object-id><label>Figures 30–41.</label><caption><p><italic><tp:taxon-name><tp:taxon-name-part taxon-name-part-type="genus" reg="Xynobius">Xynobius</tp:taxon-name-part><tp:taxon-name-part taxon-name-part-type="species" reg="duoferus">duoferus</tp:taxon-name-part></tp:taxon-name></italic> Han &amp; van Achterberg, sp. nov., holotype, ♀ <bold>30</bold> wings <bold>31</bold> mesosoma, lateral view <bold>32</bold> mesosoma, dorsal view <bold>33</bold> metasoma, dorsal view <bold>34</bold> head, anterior view <bold>35</bold> head, dorsal view <bold>36</bold> propodeum, dorsal view <bold>37</bold> 1<sup>st</sup> metasomal tergite, dorsal view <bold>38</bold> ovipositor and its sheath, lateral view <bold>39</bold> basal part of antenna <bold>40</bold> apical part of antenna <bold>41</bold> antenna.</p></caption><graphic xmlns:xlink="http://www.w3.org/1999/xlink" xlink:href="zookeys-1193-219_article-115831__-g007.jpg" position="float" orientation="portrait" xlink:type="simple" id="oo_997932.jpg"><uri content-type="original_file" xlink:type="simple">https://binary.pensoft.net/fig/997932</uri></graphic></fig><fig id="F9" position="float" orientation="portrait"><object-id xmlns:xlink="http://www.w3.org/1999/xlink" content-type="doi" xlink:type="simple">10.3897/zookeys.1193.115831.figures43-53</object-id><object-id xmlns:xlink="http://www.w3.org/1999/xlink" content-type="arpha" xlink:type="simple">5118D6E3-CDF3-56BB-A7A8-D7E21ACEAA12</object-id><label>Figures 43–53.</label><caption><p><italic><tp:taxon-name><tp:taxon-name-part taxon-name-part-type="genus" reg="Xynobius">Xynobius</tp:taxon-name-part><tp:taxon-name-part taxon-name-part-type="species" reg="stipitoides">stipitoides</tp:taxon-name-part></tp:taxon-name></italic> Han &amp; van Achterberg, sp. nov., holotype, ♀ <bold>43</bold> wings <bold>44</bold> mesosoma, lateral view <bold>45</bold> mesosoma, dorsal view <bold>46</bold> metasoma, dorsal view <bold>47</bold> head, anterior view <bold>48</bold> head, dorsal view <bold>49</bold> head, lateral view <bold>50</bold> propodeum, dorsal view <bold>51</bold> 1<sup>st</sup> metasomal tergite, dorsal view <bold>52</bold> antenna <bold>53</bold> hind leg and ovipositor, lateral view. The red arrow points to the dorsope.</p></caption><graphic xmlns:xlink="http://www.w3.org/1999/xlink" xlink:href="zookeys-1193-219_article-115831__-g009.jpg" position="float" orientation="portrait" xlink:type="simple" id="oo_997934.jpg"><uri content-type="original_file" xlink:type="simple">https://binary.pensoft.net/fig/997934</uri></graphic></fig><fig id="F11" position="float" orientation="portrait"><object-id xmlns:xlink="http://www.w3.org/1999/xlink" content-type="doi" xlink:type="simple">10.3897/zookeys.1193.115831.figures55-64</object-id><object-id xmlns:xlink="http://www.w3.org/1999/xlink" content-type="arpha" xlink:type="simple">54A20934-0ED3-54A5-97F2-1DB2FBDF8E61</object-id><label>Figures 55–64.</label><caption><p><italic><tp:taxon-name><tp:taxon-name-part taxon-name-part-type="genus" reg="Xynobius">Xynobius</tp:taxon-name-part><tp:taxon-name-part taxon-name-part-type="species" reg="geniculatus">geniculatus</tp:taxon-name-part></tp:taxon-name></italic> (Thomson), ♀, South Korea <bold>55</bold> wings <bold>56</bold> mesosoma, lateral view <bold>57</bold> mesosoma, dorsal view <bold>58</bold> 1<sup>st</sup> metasomal tergite, dorsal view <bold>59</bold> metasoma, dorsal view <bold>60</bold> head, anterior view <bold>61</bold> head and pronotum, dorsal view <bold>62</bold> propodeum, dorsal view <bold>63</bold> ovipositor and sheath, latero-ventral view <bold>64</bold> antenna. The red arrow indicates the dorsope.</p></caption><graphic xmlns:xlink="http://www.w3.org/1999/xlink" xlink:href="zookeys-1193-219_article-115831__-g011.jpg" position="float" orientation="portrait" xlink:type="simple" id="oo_997936.jpg"><uri content-type="original_file" xlink:type="simple">https://binary.pensoft.net/fig/997936</uri></graphic></fig><fig id="F12" position="float" orientation="portrait"><object-id xmlns:xlink="http://www.w3.org/1999/xlink" content-type="doi" xlink:type="simple">10.3897/zookeys.1193.115831.figures65-75</object-id><object-id xmlns:xlink="http://www.w3.org/1999/xlink" content-type="arpha" xlink:type="simple">3406815B-8C45-5D01-9808-4F92507801C0</object-id><label>Figures 65–75.</label><caption><p><italic><tp:taxon-name><tp:taxon-name-part taxon-name-part-type="genus" reg="Xynobius">Xynobius</tp:taxon-name-part><tp:taxon-name-part taxon-name-part-type="species" reg="stipitatus">stipitatus</tp:taxon-name-part></tp:taxon-name></italic> (Tobias), holotype, ♀, Russia <bold>65</bold> wings <bold>66</bold> mesosoma lateral <bold>67</bold> mesosoma dorsal <bold>68</bold> metasoma dorsal <bold>69</bold> propodeum and 1<sup>st</sup> metasomal tergite latero-dorsal <bold>70</bold> head anterior <bold>71</bold> head and pronotum dorsal <bold>72</bold> head latero-anterior <bold>73</bold> ovipositor sheath lateral <bold>74</bold> hind leg <bold>75</bold> antenna. Photographs: Konstantin Samartsev.</p></caption><graphic xmlns:xlink="http://www.w3.org/1999/xlink" xlink:href="zookeys-1193-219_article-115831__-g012.jpg" position="float" orientation="portrait" xlink:type="simple" id="oo_997937.jpg"><uri content-type="original_file" xlink:type="simple">https://binary.pensoft.net/fig/997937</uri></graphic></fig><fig id="F5" position="float" orientation="portrait"><object-id xmlns:xlink="http://www.w3.org/1999/xlink" content-type="doi" xlink:type="simple">10.3897/zookeys.1193.115831.figures25-28</object-id><object-id xmlns:xlink="http://www.w3.org/1999/xlink" content-type="arpha" xlink:type="simple">495E0AD2-8571-56CD-A32C-1E75E6735C10</object-id><label>Figures 25–28.</label><caption><p><italic><tp:taxon-name><tp:taxon-name-part taxon-name-part-type="genus" reg="Xynobius">Xynobius</tp:taxon-name-part><tp:taxon-name-part taxon-name-part-type="species" reg="brevifemora">brevifemora</tp:taxon-name-part></tp:taxon-name></italic> Han &amp; van Achterberg, sp. nov., holotype, ♀ <bold>25</bold> 1<sup>st</sup> metasomal tergite, dorsal view <bold>26</bold> 1<sup>st</sup> metasomal tergite, dorso-posterior view <bold>27</bold> mandible, lateral view <bold>28</bold> hind leg, lateral view.</p></caption><graphic xmlns:xlink="http://www.w3.org/1999/xlink" xlink:href="zookeys-1193-219_article-115831__-g005.jpg" position="float" orientation="portrait" xlink:type="simple" id="oo_997930.jpg"><uri content-type="original_file" xlink:type="simple">https://binary.pensoft.net/fig/997930</uri></graphic></fig></tp:treatment-sec><ref-list><ref id="B4"><mixed-citation xmlns:xlink="http://www.w3.org/1999/xlink" xlink:type="simple"><person-group><name name-style="western"><surname>Fischer</surname><given-names>M</given-names></name></person-group> (<year>1972</year>) <article-title><tp:taxon-name><tp:taxon-name-part taxon-name-part-type="order">Hymenoptera</tp:taxon-name-part></tp:taxon-name><tp:taxon-name><tp:taxon-name-part taxon-name-part-type="family">Braconidae</tp:taxon-name-part></tp:taxon-name> (<tp:taxon-name><tp:taxon-name-part taxon-name-part-type="subfamily">Opiinae</tp:taxon-name-part></tp:taxon-name> I). (Paläarktische Region). Das Tierreich.</article-title><volume>91</volume>(<issue>1973</issue>): <fpage>1</fpage>–<lpage>620</lpage>.</mixed-citation></ref><ref id="B25"><mixed-citation xmlns:xlink="http://www.w3.org/1999/xlink" xlink:type="simple"><person-group><name name-style="western"><surname>van Achterberg</surname><given-names>C</given-names></name></person-group> (<year>2004</year>) <article-title>New Indo-Australian subgenera and species of the genera <italic><tp:taxon-name><tp:taxon-name-part taxon-name-part-type="genus">Xynobius</tp:taxon-name-part></tp:taxon-name></italic> Foerster and <italic><tp:taxon-name><tp:taxon-name-part taxon-name-part-type="genus">Ademoneuron</tp:taxon-name-part></tp:taxon-name></italic> Fischer (<tp:taxon-name><tp:taxon-name-part taxon-name-part-type="order">Hymenoptera</tp:taxon-name-part></tp:taxon-name>: <tp:taxon-name><tp:taxon-name-part taxon-name-part-type="family">Braconidae</tp:taxon-name-part></tp:taxon-name>: <tp:taxon-name><tp:taxon-name-part taxon-name-part-type="subfamily">Opiinae</tp:taxon-name-part></tp:taxon-name>).</article-title><source>Zoölogische Mededeelingen</source><volume>78</volume>: <fpage>313</fpage>–<lpage>329</lpage>.</mixed-citation></ref><ref id="B20"><mixed-citation xmlns:xlink="http://www.w3.org/1999/xlink" xlink:type="simple"><person-group><name name-style="western"><surname>Tobias</surname><given-names>VI</given-names></name><name name-style="western"><surname>Jakimavičius</surname><given-names>A</given-names></name></person-group> (<year>1986</year>) <article-title><tp:taxon-name><tp:taxon-name-part taxon-name-part-type="subfamily">Alysiinae</tp:taxon-name-part></tp:taxon-name> and <tp:taxon-name><tp:taxon-name-part taxon-name-part-type="subfamily">Opiinae</tp:taxon-name-part></tp:taxon-name>.</article-title> In: <person-group><name name-style="western"><surname>Medvedev</surname><given-names>GS</given-names></name></person-group> (<role>Ed.</role>) <issue-title>Opredelitel Nasekomych Evrospeiskoi Tsasti SSSR 3, Peredpontdatokrylye 4.</issue-title><source>Opr. Faune SSSR 147(3)5</source>, <fpage>7</fpage>–<lpage>231</lpage>.</mixed-citation></ref><ref id="B9"><mixed-citation xmlns:xlink="http://www.w3.org/1999/xlink" xlink:type="simple"><person-group><name name-style="western"><surname>Li</surname><given-names>X-Y</given-names></name><name name-style="western"><surname>van</surname><given-names>Achterberg C</given-names></name><name name-style="western"><surname>Tan</surname><given-names>J-C</given-names></name></person-group> (<year>2013</year>) <article-title>Revision of the subfamily <tp:taxon-name><tp:taxon-name-part taxon-name-part-type="subfamily">Opiinae</tp:taxon-name-part></tp:taxon-name> (<tp:taxon-name><tp:taxon-name-part taxon-name-part-type="order">Hymenoptera</tp:taxon-name-part></tp:taxon-name>, <tp:taxon-name><tp:taxon-name-part taxon-name-part-type="family">Braconidae</tp:taxon-name-part></tp:taxon-name>) from Hunan (China), including thirty-six new species and two new genera.</article-title><source>ZooKeys</source><volume>268</volume>: <fpage>1</fpage>–<lpage>186</lpage>. <ext-link xlink:href="10.3897/zookeys.326.5911" ext-link-type="doi" xlink:type="simple">https://doi.org/10.3897/zookeys.326.5911</ext-link></mixed-citation></ref></ref-list></tp:taxon-treatment>
