# Supplementary material for: ﻿Four new species of the genus Xynobius Foerster (Hymenoptera, Braconidae, Opiinae) from South Korea
Source: Zookeys. 2024 Mar 7;1193:219–43. doi: 10.3897/zookeys.1193.115831 (PMC10940861; doi:10.3897/zookeys.1193.115831)
Supplement: XML Treatment for Xynobius azonius [file zookeys.1193.115831-treatment2.xml]

<!DOCTYPE tp:taxon-treatment
  PUBLIC "-//TaxonX//DTD Taxonomic Treatment Publishing DTD v0 20100105//EN" "tax-treatment-NSO.dtd">
<tp:taxon-treatment xmlns:tp="http://www.plazi.org/taxpub"><tp:treatment-meta><kwd-group><label>Taxon classification</label><kwd>
              <named-content content-type="kingdom">Animalia</named-content>
            </kwd><kwd>
              <named-content content-type="order">Hymenoptera</named-content>
            </kwd><kwd>
              <named-content content-type="family">Braconidae</named-content>
            </kwd></kwd-group><mixed-citation publication-type="journal"><person-group><name><surname>Han</surname><given-names>Yunjong</given-names></name><name><surname>van Achterberg</surname><given-names>Cornelis</given-names></name><name><surname>Kim</surname><given-names>Hyojoong</given-names></name></person-group><article-title>﻿Four new species of the genus <italic><tp:taxon-name><tp:taxon-name-part taxon-name-part-type="genus" reg="Xynobius">Xynobius</tp:taxon-name-part></tp:taxon-name></italic> Foerster (<tp:taxon-name><tp:taxon-name-part taxon-name-part-type="order">Hymenoptera</tp:taxon-name-part></tp:taxon-name>, <tp:taxon-name><tp:taxon-name-part taxon-name-part-type="family">Braconidae</tp:taxon-name-part></tp:taxon-name>, <tp:taxon-name><tp:taxon-name-part taxon-name-part-type="subfamily">Opiinae</tp:taxon-name-part></tp:taxon-name>) from South Korea</article-title><source>Zookeys</source><day>07</day><month>03</month><year>2024</year><volume>1193</volume><fpage>219</fpage><lpage>243</lpage><pub-id pub-id-type="doi">10.3897/zookeys.1193.115831</pub-id></mixed-citation></tp:treatment-meta><tp:nomenclature><label>﻿</label><tp:taxon-name>
            <object-id xmlns:xlink="http://www.w3.org/1999/xlink" content-type="arpha" xlink:type="simple">F7C9A319-526B-5C35-AA66-B1E356C4D16A</object-id>
            <tp:taxon-name-part taxon-name-part-type="genus" reg="Xynobius">Xynobius</tp:taxon-name-part>
            <tp:taxon-name-part taxon-name-part-type="species" reg="azonius">azonius</tp:taxon-name-part>
            <object-id xmlns:xlink="http://www.w3.org/1999/xlink" content-type="zoobank" xlink:type="simple">https://zoobank.org/C76FAE32-149D-4742-91E2-F2D577AE2215</object-id>
          </tp:taxon-name><tp:taxon-authority>Han &amp; van Achterberg</tp:taxon-authority><tp:taxon-status xmlns:xlink="http://www.w3.org/1999/xlink" xlink:type="simple">sp. nov.</tp:taxon-status><xref ref-type="fig" rid="F1">Figs 1</xref><xref ref-type="fig" rid="F2">, 2–12</xref></tp:nomenclature><tp:treatment-sec sec-type="type material" id="SECID0EC3AE"><title>Type material.</title><p><bold><italic>Holotype</italic>.</bold> ♀ (<named-content xmlns:xlink="http://www.w3.org/1999/xlink" content-type="dwc:institutional_code" xlink:title="Kunsan National University" xlink:href="http://grbio.org/institution/kunsan-national-university" xlink:type="simple">KSNU</named-content>), “South Korea: Amnam, Seo-gu, Busan, <named-content xmlns:xlink="http://www.w3.org/1999/xlink" content-type="dwc:verbatimCoordinates" xlink:type="simple"><named-content content-type="geo-json" specific-use="{&#34;type&#34;:&#34;Point&#34;,&#34;coordinates&#34;:[129.016444,35.080167]}" id="NCID0EU3AE" xlink:type="simple">35°04'48.6"N, 129°00'59.2"E</named-content></named-content>, 14.v.2020, SW [= collected by sweeping], Hyojoong Kim leg., <named-content xmlns:xlink="http://www.w3.org/1999/xlink" content-type="dwc:institutional_code" xlink:title="Kunsan National University" xlink:href="http://grbio.org/institution/kunsan-national-university" xlink:type="simple">KSNU</named-content>”.</p><fig id="F1" position="float" orientation="portrait"><object-id xmlns:xlink="http://www.w3.org/1999/xlink" content-type="doi" xlink:type="simple">10.3897/zookeys.1193.115831.figure1</object-id><object-id xmlns:xlink="http://www.w3.org/1999/xlink" content-type="arpha" xlink:type="simple">0B7FA69B-9423-5E56-9119-0CDE0983612B</object-id><label>Figure 1.</label><caption><p><italic><tp:taxon-name><tp:taxon-name-part taxon-name-part-type="genus" reg="Xynobius">Xynobius</tp:taxon-name-part><tp:taxon-name-part taxon-name-part-type="species" reg="azonius">azonius</tp:taxon-name-part></tp:taxon-name></italic> Han &amp; van Achterberg sp. nov., holotype, ♀, habitus, lateral.</p></caption><graphic xmlns:xlink="http://www.w3.org/1999/xlink" xlink:href="zookeys-1193-219_article-115831__-g001.jpg" position="float" orientation="portrait" xlink:type="simple" id="oo_997926.jpg"><uri content-type="original_file" xlink:type="simple">https://binary.pensoft.net/fig/997926</uri></graphic></fig></tp:treatment-sec><tp:treatment-sec sec-type="diagnosis" id="SECID0EV4AE"><title>Diagnosis.</title><p>Antennal segments of ♀ ~ 35 and subapical segments dark brown; frons laterally and temple in dorsal view black; eye 1.6× longer than temple in dorsal view (Fig. <xref ref-type="fig" rid="F2">7</xref>); precoxal sulcus coarsely crenulate (Fig. <xref ref-type="fig" rid="F2">3</xref>); notauli absent on mesoscutal disc; pterostigma elliptical (Fig. <xref ref-type="fig" rid="F2">2</xref>); veins r and 2-SR of fore wing ~ 0.7 and 2.5× as long as vein m-cu, respectively; fore wing subhyaline; first metasomal tergite ~ 1.4× longer than its apical width (Fig. <xref ref-type="fig" rid="F2">5</xref>); second tergite smooth; fifth-seventh metasomal tergites yellow posteriorly, without apical dark brown band; ovipositor sheath short and comparatively robust (Fig. <xref ref-type="fig" rid="F2">10</xref>).</p><fig id="F2" position="float" orientation="portrait"><object-id xmlns:xlink="http://www.w3.org/1999/xlink" content-type="doi" xlink:type="simple">10.3897/zookeys.1193.115831.figures2-12</object-id><object-id xmlns:xlink="http://www.w3.org/1999/xlink" content-type="arpha" xlink:type="simple">5D1A202D-2E02-5D50-AED8-2C8520F8EAA7</object-id><label>Figures 2–12.</label><caption><p><italic><tp:taxon-name><tp:taxon-name-part taxon-name-part-type="genus" reg="Xynobius">Xynobius</tp:taxon-name-part><tp:taxon-name-part taxon-name-part-type="species" reg="azonius">azonius</tp:taxon-name-part></tp:taxon-name></italic> Han &amp; van Achterberg sp. nov., holotype, ♀ <bold>2</bold> wings <bold>3</bold> mesosoma, lateral view <bold>4</bold> mesosoma, dorsal view <bold>5</bold> metasoma, dorsal view <bold>6</bold> head, anterior view <bold>7</bold> head, dorsal view <bold>8</bold> propodeum, dorsal view <bold>9</bold> 1<sup>st</sup> metasomal tergite, dorsal view <bold>10</bold> ovipositor and sheath, latero-ventral view <bold>11</bold> hind leg <bold>12</bold> antenna.</p></caption><graphic xmlns:xlink="http://www.w3.org/1999/xlink" xlink:href="zookeys-1193-219_article-115831__-g002.jpg" position="float" orientation="portrait" xlink:type="simple" id="oo_997927.jpg"><uri content-type="original_file" xlink:type="simple">https://binary.pensoft.net/fig/997927</uri></graphic></fig></tp:treatment-sec><tp:treatment-sec sec-type="description" id="SECID0EAAAG"><title>Description.</title><p>Female; length of body nearly 2.9 mm, of fore wing 3.0 mm.</p><p><bold><italic>Head</italic>.</bold> Antenna with 35 segments and 1.1× as long as body (Fig. <xref ref-type="fig" rid="F2">12</xref>); third segment of antenna 2× longer than wide, as long as fourth segment of antenna; eye 1.6× longer than temple in dorsal view (Fig. <xref ref-type="fig" rid="F2">7</xref>); stemmaticum shiny and smooth; vertex shiny, smooth and moderately setose posteriorly; frons with depression medially and remainder shiny and smooth; face shallowly punctate and densely setose (Fig. <xref ref-type="fig" rid="F2">6</xref>); median keel present up to between antennal sockets; clypeus 2.3× wider than its maximum height; clypeus smooth and densely setose, protruding in lateral view; hypoclypeal depression present; malar sulcus absent; occipital carina absent medio-dorsally; mandible twisted, triangular in lateral view and gradually widened basally.</p><p><bold><italic>Mesosoma</italic>.</bold> Mesosoma 1.4× longer than its height (Fig. <xref ref-type="fig" rid="F2">3</xref>); pronope elliptical and deep (Figs <xref ref-type="fig" rid="F2">4</xref>, <xref ref-type="fig" rid="F2">7</xref>); propleuron largely smooth and propleuron flange protruding posteriorly (Fig. <xref ref-type="fig" rid="F2">3</xref>); mesopleuron largely shiny and smooth, but precoxal sulcus crenulate, wide and reaching epicnemial area; epicnemial area distinctly crenulate; pronotal side largely smooth with crenulate groove anteriorly and posteriorly; mesopleural sulcus crenulate; anterior groove of metapleuron crenulate; metapleuron coarsely rugose and densely setose; notauli absent on disc of mesoscutum, except deep and crenulate impressions anteriorly (Fig. <xref ref-type="fig" rid="F2">4</xref>); mesoscutum shiny, smooth and sparsely setose along imaginary notaulic courses and around medio-posterior depression; scutellum shiny, smooth and rather convex; medio-posterior depression of mesoscutum round; scutellar sulcus crenulate, medium-sized; propodeum sparsely setose with short medio-longitudinal carina anteriorly, transverse carinae, areola, and remainder area shiny and smooth (Figs <xref ref-type="fig" rid="F2">4</xref>, <xref ref-type="fig" rid="F2">8</xref>, <xref ref-type="fig" rid="F2">9</xref>); inside of areola of propodeum reticulate-rugose.</p><p><bold><italic>Wings</italic>.</bold> Fore wing (Fig. <xref ref-type="fig" rid="F2">2</xref>): pterostigma elliptical and narrowed apically; vein 1-M curved; vein 1-SR+M slightly sinuate; vein 3-SR angled with vein r, converged with vein 2-M and 1.6× longer than vein 2-SR; vein 2-SR straight and oblique; vein SR1 straight; r: 3-SR: SR1 = 5: 21: 41; vein m-cu postfurcal; vein CU1b medium-sized; first subdiscal cell closed. Hind wing: vein m-cu pigmented and curved basally; vein 1r-m 0.5× as long as vein 1-M; vein 2-M only pigmented.</p><p><bold><italic>Legs</italic>.</bold> Hind femur 3.9× longer than its maximum width (Fig. <xref ref-type="fig" rid="F2">11</xref>).</p><p><bold><italic>Metasoma</italic>.</bold> First metasomal tergite 1.4× longer than its apical width (Fig. <xref ref-type="fig" rid="F2">9</xref>); first tergite slightly widened apically, dorsal carinae converging medially and its surface with longitudinal striate; dorsope distinctly developed (Figs <xref ref-type="fig" rid="F2">5</xref>, <xref ref-type="fig" rid="F2">9</xref>); second metasomal suture superficially indicated dorsally (Fig. <xref ref-type="fig" rid="F2">5</xref>); second tergite shiny and smooth with a pair of oblique depressions anteriorly; following tergites shiny, smooth, with subposterior row of setae; setose part of ovipositor sheath 0.3× as long as first metasomal tergite (Figs <xref ref-type="fig" rid="F1">1</xref>, <xref ref-type="fig" rid="F2">10</xref>).</p><p><bold><italic>Colour</italic>.</bold> Body, black; scape of antenna, clypeus, mandible, propleuron, second, sixth, and seventh tergites brown; flagellar segments of antenna, hind tibia, and tarsus dark brown; remainder of legs and palpi pale yellowish; pterostigma and vein of wings greyish brown; wings subhyaline.</p></tp:treatment-sec><tp:treatment-sec sec-type="distribution" id="SECID0E2DAG"><title>Distribution.</title><p>South Korea.</p></tp:treatment-sec><tp:treatment-sec sec-type="biology" id="SECID0EAEAG"><title>Biology.</title><p>Unknown.</p></tp:treatment-sec><tp:treatment-sec sec-type="etymology" id="SECID0EFEAG"><title>Etymology.</title><p>The new species is named for not having the isolated dark brown bands on the fourth–seventh tergites as in the similar <italic><tp:taxon-name><tp:taxon-name-part taxon-name-part-type="genus" reg="Xynobius">X.</tp:taxon-name-part><tp:taxon-name-part taxon-name-part-type="species" reg="polyzonius">polyzonius</tp:taxon-name-part></tp:taxon-name></italic> (Wesmael, 1835); “a” is Greek for not and “zone” is Greek for girdle or band.</p></tp:treatment-sec><tp:treatment-sec sec-type="remarks" id="SECID0EWEAG"><title>Remarks.</title><p>This species runs to the genus <italic><tp:taxon-name><tp:taxon-name-part taxon-name-part-type="genus" reg="Xynobius">Xynobius</tp:taxon-name-part></tp:taxon-name></italic> Foerster because of the dorsope at the base of the first tergite, vein 3-SR of the fore wing distinctly longer than vein 2-SR, the mandible more or less twisted medially, symmetrical basally and its second tooth hardly or not visible in lateral view, the hypoclypeal depression distinctly developed and the propleuron without oblique carina (<xref ref-type="bibr" rid="B26">van Achterberg 2023</xref>). However, it does not run well in the key by <xref ref-type="bibr" rid="B19">Tobias (1998)</xref> by having the notauli reduced (absent on mesoscutal disc and only a pair of crenulated impressions anteriorly), the mesoscutum smooth and sparsely setose, the medio-longitudinal carina and areola on the propodeum (with inner area of areola coarsely rugose), the first metasomal tergite comparatively stout (1.3× longer than its apical width) and the smooth and yellowish brown second tergite. Actually, the new species is similar to <italic><tp:taxon-name><tp:taxon-name-part taxon-name-part-type="genus" reg="Xynobius">X.</tp:taxon-name-part><tp:taxon-name-part taxon-name-part-type="species" reg="polyzonius">polyzonius</tp:taxon-name-part></tp:taxon-name></italic> (Wesmael, 1835) from which is differs by having ~ 35 antennal segments (♀: 24–31 in <italic><tp:taxon-name><tp:taxon-name-part taxon-name-part-type="genus" reg="Xynobius">X.</tp:taxon-name-part><tp:taxon-name-part taxon-name-part-type="species" reg="polyzonius">polyzonius</tp:taxon-name-part></tp:taxon-name></italic>), frons laterally and temples in dorsal view black (yellowish brown); veins r and 2-SR of fore wing ~ 0.7× and 2.5× as long as vein m-cu, respectively (0.5× and 1.6×, respectively) and fifth–seventh metasomal tergites without dark brown apical band (isolated bands present).</p></tp:treatment-sec><ref-list><ref id="B26"><mixed-citation xmlns:xlink="http://www.w3.org/1999/xlink" xlink:type="simple"><person-group><name name-style="western"><surname>van Achterberg</surname><given-names>C</given-names></name></person-group> (<year>2023</year>) <article-title>Illustrated key to the European genera of <tp:taxon-name><tp:taxon-name-part taxon-name-part-type="subfamily">Opiinae</tp:taxon-name-part></tp:taxon-name> (<tp:taxon-name><tp:taxon-name-part taxon-name-part-type="order">Hymenoptera</tp:taxon-name-part></tp:taxon-name>, <tp:taxon-name><tp:taxon-name-part taxon-name-part-type="family">Braconidae</tp:taxon-name-part></tp:taxon-name>), with the description of two new Palaearctic genera and two new species.</article-title><source>ZooKeys</source><volume>1176</volume>: <fpage>79</fpage>–<lpage>115</lpage>. <ext-link xlink:href="10.3897/zookeys.1176.104850" ext-link-type="doi" xlink:type="simple">https://doi.org/10.3897/zookeys.1176.104850</ext-link></mixed-citation></ref><ref id="B19"><mixed-citation xmlns:xlink="http://www.w3.org/1999/xlink" xlink:type="simple"><person-group><name name-style="western"><surname>Tobias</surname><given-names>VI</given-names></name></person-group> (<year>1998</year>) <article-title><tp:taxon-name><tp:taxon-name-part taxon-name-part-type="subfamily">Alysiinae</tp:taxon-name-part></tp:taxon-name> (<tp:taxon-name><tp:taxon-name-part taxon-name-part-type="tribe">Dacnusini</tp:taxon-name-part></tp:taxon-name>) and <tp:taxon-name><tp:taxon-name-part taxon-name-part-type="subfamily">Opiinae</tp:taxon-name-part></tp:taxon-name>.</article-title> In: <person-group><name name-style="western"><surname>Ler</surname><given-names>PA</given-names></name></person-group> (<role>Ed.</role>) <issue-title>Keys to the Insects of Russian Far East.</issue-title><source>Vol. 4. <tp:taxon-name><tp:taxon-name-part taxon-name-part-type="order">Neuropteroidea</tp:taxon-name-part></tp:taxon-name>, <tp:taxon-name><tp:taxon-name-part taxon-name-part-type="order">Mecoptera</tp:taxon-name-part></tp:taxon-name>, <tp:taxon-name><tp:taxon-name-part taxon-name-part-type="order">Hymenoptera</tp:taxon-name-part></tp:taxon-name> 3. Dal’nauka, Vladivostok</source>, <fpage>299</fpage>–<lpage>411</lpage>.</mixed-citation></ref></ref-list></tp:taxon-treatment>
