# Supplementary material for: ﻿Four new species of the genus Xynobius Foerster (Hymenoptera, Braconidae, Opiinae) from South Korea
Source: Zookeys. 2024 Mar 7;1193:219–43. doi: 10.3897/zookeys.1193.115831 (PMC10940861; doi:10.3897/zookeys.1193.115831)
Supplement: XML Treatment for Xynobius brevifemora [file zookeys.1193.115831-treatment3.xml]

<!DOCTYPE tp:taxon-treatment
  PUBLIC "-//TaxonX//DTD Taxonomic Treatment Publishing DTD v0 20100105//EN" "tax-treatment-NSO.dtd">
<tp:taxon-treatment xmlns:tp="http://www.plazi.org/taxpub"><tp:treatment-meta><kwd-group><label>Taxon classification</label><kwd>
              <named-content content-type="kingdom">Animalia</named-content>
            </kwd><kwd>
              <named-content content-type="order">Hymenoptera</named-content>
            </kwd><kwd>
              <named-content content-type="family">Braconidae</named-content>
            </kwd></kwd-group><mixed-citation publication-type="journal"><person-group><name><surname>Han</surname><given-names>Yunjong</given-names></name><name><surname>van Achterberg</surname><given-names>Cornelis</given-names></name><name><surname>Kim</surname><given-names>Hyojoong</given-names></name></person-group><article-title>﻿Four new species of the genus <italic><tp:taxon-name><tp:taxon-name-part taxon-name-part-type="genus" reg="Xynobius">Xynobius</tp:taxon-name-part></tp:taxon-name></italic> Foerster (<tp:taxon-name><tp:taxon-name-part taxon-name-part-type="order">Hymenoptera</tp:taxon-name-part></tp:taxon-name>, <tp:taxon-name><tp:taxon-name-part taxon-name-part-type="family">Braconidae</tp:taxon-name-part></tp:taxon-name>, <tp:taxon-name><tp:taxon-name-part taxon-name-part-type="subfamily">Opiinae</tp:taxon-name-part></tp:taxon-name>) from South Korea</article-title><source>Zookeys</source><day>07</day><month>03</month><year>2024</year><volume>1193</volume><fpage>219</fpage><lpage>243</lpage><pub-id pub-id-type="doi">10.3897/zookeys.1193.115831</pub-id></mixed-citation></tp:treatment-meta><tp:nomenclature><label>﻿</label><tp:taxon-name>
            <object-id xmlns:xlink="http://www.w3.org/1999/xlink" content-type="arpha" xlink:type="simple">4E646E7A-82FF-59A8-A602-82A48702D5DF</object-id>
            <tp:taxon-name-part taxon-name-part-type="genus" reg="Xynobius">Xynobius</tp:taxon-name-part>
            <tp:taxon-name-part taxon-name-part-type="species" reg="brevifemora">brevifemora</tp:taxon-name-part>
            <object-id xmlns:xlink="http://www.w3.org/1999/xlink" content-type="zoobank" xlink:type="simple">https://zoobank.org/4679E4C0-BF7C-437B-80C0-70530160D032</object-id>
          </tp:taxon-name><tp:taxon-authority>Han &amp; van Achterberg</tp:taxon-authority><tp:taxon-status xmlns:xlink="http://www.w3.org/1999/xlink" xlink:type="simple">sp. nov.</tp:taxon-status><xref ref-type="fig" rid="F3">Figs 13</xref><xref ref-type="fig" rid="F4">, 14–24</xref><xref ref-type="fig" rid="F5">, 25–28</xref></tp:nomenclature><tp:treatment-sec sec-type="type material" id="SECID0EXHAG"><title>Type material.</title><p><bold><italic>Holotype</italic>.</bold> ♀ (<named-content xmlns:xlink="http://www.w3.org/1999/xlink" content-type="dwc:institutional_code" xlink:title="Kunsan National University" xlink:href="http://grbio.org/institution/kunsan-national-university" xlink:type="simple">KSNU</named-content>), “South Korea: 290-2 Singwan-dong, Gunsan, Jeonbuk prov., <named-content xmlns:xlink="http://www.w3.org/1999/xlink" content-type="dwc:verbatimCoordinates" xlink:type="simple"><named-content content-type="geo-json" specific-use="{&#34;type&#34;:&#34;Point&#34;,&#34;coordinates&#34;:[126.679167,35.942778]}" id="NCID0EJIAG" xlink:type="simple">35°56'34"N, 126°40'45"E</named-content></named-content>, 14.–30.v.2016, MT [= Malaise trap], Hyojoong Kim leg., <named-content xmlns:xlink="http://www.w3.org/1999/xlink" content-type="dwc:institutional_code" xlink:title="Kunsan National University" xlink:href="http://grbio.org/institution/kunsan-national-university" xlink:type="simple">KSNU</named-content>”.</p></tp:treatment-sec><tp:treatment-sec sec-type="diagnosis" id="SECID0ESIAG"><title>Diagnosis.</title><p>Apical third of antenna dark brown or black (Fig. <xref ref-type="fig" rid="F4">23</xref>); eye 2.4–2.7× longer than temple in dorsal view; middle lobe of mesoscutum largely glabrous and strongly shiny (Fig. <xref ref-type="fig" rid="F4">16</xref>); scutellum slightly convex; fore wing at most slightly infuscated (Fig. <xref ref-type="fig" rid="F4">14</xref>); pterostigma gradually narrowed apically, triangular; hind tarsus largely dark brown or brown (Fig. <xref ref-type="fig" rid="F5">28</xref>); first tergite approximately as long as wide apically (Fig. <xref ref-type="fig" rid="F5">26</xref>); second metasomal tergite smooth; setose part of ovipositor sheath 0.3× as long as fore wing, 2.2× first tergite and 1.4× hind tibia; all femora robust (Fig. <xref ref-type="fig" rid="F3">13</xref>); mesosoma except metapleuron and propodeum orange brown.</p><fig id="F3" position="float" orientation="portrait"><object-id xmlns:xlink="http://www.w3.org/1999/xlink" content-type="doi" xlink:type="simple">10.3897/zookeys.1193.115831.figure13</object-id><object-id xmlns:xlink="http://www.w3.org/1999/xlink" content-type="arpha" xlink:type="simple">14541C9C-964D-504E-908F-9C8584103B3E</object-id><label>Figure 13.</label><caption><p><italic><tp:taxon-name><tp:taxon-name-part taxon-name-part-type="genus" reg="Xynobius">Xynobius</tp:taxon-name-part><tp:taxon-name-part taxon-name-part-type="species" reg="brevifemora">brevifemora</tp:taxon-name-part></tp:taxon-name></italic> Han &amp; van Achterberg, sp. nov., holotype, ♀, habitus, lateral.</p></caption><graphic xmlns:xlink="http://www.w3.org/1999/xlink" xlink:href="zookeys-1193-219_article-115831__-g003.jpg" position="float" orientation="portrait" xlink:type="simple" id="oo_997928.jpg"><uri content-type="original_file" xlink:type="simple">https://binary.pensoft.net/fig/997928</uri></graphic></fig><fig id="F4" position="float" orientation="portrait"><object-id xmlns:xlink="http://www.w3.org/1999/xlink" content-type="doi" xlink:type="simple">10.3897/zookeys.1193.115831.figures14-24</object-id><object-id xmlns:xlink="http://www.w3.org/1999/xlink" content-type="arpha" xlink:type="simple">DAEF5F14-A989-506B-AF9D-795CCDCD092C</object-id><label>Figures 14–24.</label><caption><p><italic><tp:taxon-name><tp:taxon-name-part taxon-name-part-type="genus" reg="Xynobius">Xynobius</tp:taxon-name-part><tp:taxon-name-part taxon-name-part-type="species" reg="brevifemora">brevifemora</tp:taxon-name-part></tp:taxon-name></italic> Han &amp; van Achterberg, sp. nov., holotype, ♀ <bold>14</bold> wings <bold>15</bold> mesosoma, lateral view <bold>16</bold> mesosoma, dorsal view <bold>17</bold> metasoma, dorsal view <bold>18</bold> propodeum, dorsal view <bold>19</bold> hypopygium, ventral view <bold>20</bold> head, anterior view <bold>21</bold> head, dorsal view <bold>22</bold> 1<sup>st</sup>–3<sup>rd</sup> metasomal tergites, dorsal view <bold>23</bold> antenna <bold>24</bold> ovipositor and its sheath, lateral view.</p></caption><graphic xmlns:xlink="http://www.w3.org/1999/xlink" xlink:href="zookeys-1193-219_article-115831__-g004.jpg" position="float" orientation="portrait" xlink:type="simple" id="oo_997929.jpg"><uri content-type="original_file" xlink:type="simple">https://binary.pensoft.net/fig/997929</uri></graphic></fig></tp:treatment-sec><tp:treatment-sec sec-type="description" id="SECID0E1LAG"><title>Description.</title><p>Female; length of body 4.0 mm, of fore wing 3.9 mm.</p><p><bold><italic>Head</italic>.</bold> Antenna with 40 segments and 1.1× as long as body; third segment of antenna 1.9× longer than its width (Fig. <xref ref-type="fig" rid="F4">23</xref>); area between antennal sockets rugose; eye 2.7× longer than temple in dorsal view (Fig. <xref ref-type="fig" rid="F4">21</xref>); vertex and stemmaticum shiny, smooth and moderately setose; frons finely punctate and densely setose (Fig. <xref ref-type="fig" rid="F4">20</xref>); face punctate and densely short setose; clypeus 2.8× wider its maximum height (Fig. <xref ref-type="fig" rid="F4">20</xref>); ventral margin of clypeus slightly concave and sparsely setose; hypoclypeal depression present; length of maxillary palp nearly as long as height of head; malar sulcus absent; occipital carina absent dorsally; mandible triangular in lateral view, hardly twisted and gradually widened basally (Fig. <xref ref-type="fig" rid="F5">27</xref>).</p><p><bold><italic>Mesosoma</italic>.</bold> Mesosoma 1.3× longer than its height; pronope absent (Fig. <xref ref-type="fig" rid="F4">21</xref>); pronotum with indistinctly crenulated groove posteriorly; mesopleuron largely shiny and smooth, but precoxal sulcus oblique and moderately crenulate; epicnemial area crenulate ventrally, remaining area smooth (Fig. <xref ref-type="fig" rid="F4">15</xref>); pronotal side largely smooth except crenulated groove anteriorly and posteriorly; mesopleural sulcus smooth; anterior groove of metapleuron crenulate; metapleuron coarsely punctate and sparsely setose posteriorly (Fig. <xref ref-type="fig" rid="F4">15</xref>); notauli absent on disc of mesoscutum but as a pair of short and deep impressions present anteriorly; mesoscutum shiny, smooth and with few setae, middle lobe largely glabrous (Fig. <xref ref-type="fig" rid="F4">16</xref>); medio-posterior depression of mesoscutum absent; scutellar sulcus narrow and crenulate (Fig. <xref ref-type="fig" rid="F4">16</xref>); scutellum largely shiny and smooth, rather flat in lateral view; propodeum sparsely setose with long medio-longitudinal carina connected to two longitudinal carinae posteriorly forming reversed Y posteriorly, no transverse carina and remaining area coarsely rugose (Figs <xref ref-type="fig" rid="F4">16–18</xref>).</p><p><bold><italic>Wings</italic>.</bold> Fore wing (Fig. <xref ref-type="fig" rid="F4">14</xref>): pterostigma wide, triangular and narrowed apically ending before level of vein r-m; vein r nearly 0.6× longer than vein 2-SR; vein 1-SR+M sinuate; vein 3-SR sublinear with vein r, parallel with vein 2-M and 1.8× longer than vein 2-SR; vein 2-SR almost straight; vein SR1 curved upward, ~ 2.0× longer than vein 3-SR; vein 1-M curved; second submarginal cell narrow; r: 3-SR: SR1 = 5: 13: 25; vein m-cu distinctly antefurcal, converging to vein 1-M posteriorly; first subdiscal cell transverse; vein CU1b short. Hind wing (Fig. <xref ref-type="fig" rid="F4">14</xref>): vein m-cu absent; vein 1r-m 0.5× as long as vein 1-M; vein 2-M only pigmented.</p><p><bold><italic>Legs</italic>.</bold> Hind femur 3.4× longer than its maximum width (Fig. <xref ref-type="fig" rid="F5">28</xref>).</p><p><bold><italic>Metasoma</italic>.</bold> Length of first metasomal tergite 1.1× its apical width; first tergite gradually widened apically and its surface with longitudinal striae medially, and remaining area shiny and smooth (Figs <xref ref-type="fig" rid="F4">22</xref>, <xref ref-type="fig" rid="F5">25</xref>, <xref ref-type="fig" rid="F5">26</xref>); dorsope present and surrounded by strongly curved dorsal carinae (Figs <xref ref-type="fig" rid="F4">22</xref>, <xref ref-type="fig" rid="F5">25</xref>, <xref ref-type="fig" rid="F5">26</xref>); second metasomal suture indistinctly indicated dorsally (Fig. <xref ref-type="fig" rid="F4">22</xref>); second tergite shiny and smooth except a pair of droplet-shaped impressions anteriorly; second tergite 0.6× as long as third tergite in dorsal view; following tergites shiny, smooth and moderately setose posteriorly (Fig. <xref ref-type="fig" rid="F4">17</xref>); hypopygium 0.4× as long as metasoma, rather acute apically and reaching apex of metasoma (Fig. <xref ref-type="fig" rid="F4">19</xref>); setose part of ovipositor sheath ~ 2.2× longer than first tergite and 0.3× as long as fore wing (Figs <xref ref-type="fig" rid="F3">13</xref>, <xref ref-type="fig" rid="F4">24</xref>).</p><fig id="F5" position="float" orientation="portrait"><object-id xmlns:xlink="http://www.w3.org/1999/xlink" content-type="doi" xlink:type="simple">10.3897/zookeys.1193.115831.figures25-28</object-id><object-id xmlns:xlink="http://www.w3.org/1999/xlink" content-type="arpha" xlink:type="simple">495E0AD2-8571-56CD-A32C-1E75E6735C10</object-id><label>Figures 25–28.</label><caption><p><italic><tp:taxon-name><tp:taxon-name-part taxon-name-part-type="genus" reg="Xynobius">Xynobius</tp:taxon-name-part><tp:taxon-name-part taxon-name-part-type="species" reg="brevifemora">brevifemora</tp:taxon-name-part></tp:taxon-name></italic> Han &amp; van Achterberg, sp. nov., holotype, ♀ <bold>25</bold> 1<sup>st</sup> metasomal tergite, dorsal view <bold>26</bold> 1<sup>st</sup> metasomal tergite, dorso-posterior view <bold>27</bold> mandible, lateral view <bold>28</bold> hind leg, lateral view.</p></caption><graphic xmlns:xlink="http://www.w3.org/1999/xlink" xlink:href="zookeys-1193-219_article-115831__-g005.jpg" position="float" orientation="portrait" xlink:type="simple" id="oo_997930.jpg"><uri content-type="original_file" xlink:type="simple">https://binary.pensoft.net/fig/997930</uri></graphic></fig><p><bold><italic>Colour</italic>.</bold> Body generally blackish to dark brown (Fig. <xref ref-type="fig" rid="F3">13</xref>); face and temple ventrally, mesoscutum, scutellum, metanotum, pronotum, mesopleuron, and ovipositor yellowish brown to orange (Figs <xref ref-type="fig" rid="F4">15</xref>, <xref ref-type="fig" rid="F4">16</xref>); palp, tegulae, legs (except hind tibia dorsally and tarsus) pale brown; narrowed band on fourth–sixth tergites anteriorly (Fig. <xref ref-type="fig" rid="F4">17</xref>) and apical segments of antenna brown; pterostigma and veins of wings dark brown.</p></tp:treatment-sec><tp:treatment-sec sec-type="distribution" id="SECID0EBSAG"><title>Distribution.</title><p>South Korea.</p></tp:treatment-sec><tp:treatment-sec sec-type="biology" id="SECID0EGSAG"><title>Biology.</title><p>Unknown.</p></tp:treatment-sec><tp:treatment-sec sec-type="etymology" id="SECID0ELSAG"><title>Etymology.</title><p>Named after the robust and comparatively short femora of the new species (Figs <xref ref-type="fig" rid="F3">13</xref>, <xref ref-type="fig" rid="F5">28</xref>); <italic>brevis</italic> is Latin for short.</p></tp:treatment-sec><tp:treatment-sec sec-type="remarks" id="SECID0E2SAG"><title>Remarks.</title><p>The new species has a rather shallow dorsope bordered with strongly curved dorsal carinae basally, vein r much shorter than vein 2-SR and a large hypoclypeal depression; therefore, it belongs to the genus <italic><tp:taxon-name><tp:taxon-name-part taxon-name-part-type="genus" reg="Xynobius">Xynobius</tp:taxon-name-part></tp:taxon-name></italic>. It has the reduced notauli (absent on mesoscutal disc and only distinctly impressed anteriorly), glabrous middle lobe of mesoscutum, a long medio-longitudinal carina on propodeum with two diverging longitudinal carinae posteriorly and remainder coarsely rugose, the short second submarginal cell of fore wing, median keel present between antennal sockets, second metasomal tergite relatively shorter than third tergite and relatively long setose part of ovipositor sheath. In the key by <xref ref-type="bibr" rid="B19">Tobias (1998)</xref>, it runs to the subgenus <tp:taxon-name><tp:taxon-name-part taxon-name-part-type="genus" reg="Xynobius"/><tp:taxon-name-part taxon-name-part-type="subgenus" reg="Psyttalia">Psyttalia</tp:taxon-name-part></tp:taxon-name> Walker sensu Tobias by having two diverging medio-longitudinal carinae posteriorly on propodeum, short second metasomal tergite (0.7× as long as third metasomal tergite) and indistinctly indicated second metasomal suture. This new species is superficially similar to <italic><tp:taxon-name><tp:taxon-name-part taxon-name-part-type="genus" reg="Psyttalia">P.</tp:taxon-name-part><tp:taxon-name-part taxon-name-part-type="species" reg="spectabilis">spectabilis</tp:taxon-name-part></tp:taxon-name></italic> van Achterberg, 2016, because they share the reduced medio-posterior depression of mesoscutum, vein r of fore wing sublinear with vein 3-SR, mesosoma yellowish brown to orange (except propodeum and metapleuron blackish to dark brown), pterostigma of fore wing distinctly triangular and reduced vein m-cu of hind wing. The new species has the dorsope present and dorsal carinae on first metasomal tergite not united (dorsope absent but dorsal carinae strong in its basal half and with depressed area below in <italic><tp:taxon-name><tp:taxon-name-part taxon-name-part-type="genus" reg="Psyttalia">P.</tp:taxon-name-part><tp:taxon-name-part taxon-name-part-type="species" reg="spectabilis">spectabilis</tp:taxon-name-part></tp:taxon-name></italic>), ventral margin of clypeus strongly convex (slightly convex in <italic><tp:taxon-name><tp:taxon-name-part taxon-name-part-type="genus" reg="Psyttalia">P.</tp:taxon-name-part><tp:taxon-name-part taxon-name-part-type="species" reg="spectabilis">spectabilis</tp:taxon-name-part></tp:taxon-name></italic>), median keel on frons between antennal sockets present (keel absent and frons behind antennal sockets rugose in <italic><tp:taxon-name><tp:taxon-name-part taxon-name-part-type="genus" reg="Psyttalia">P.</tp:taxon-name-part><tp:taxon-name-part taxon-name-part-type="species" reg="spectabilis">spectabilis</tp:taxon-name-part></tp:taxon-name></italic>), with two longitudinal carinae on propodeum and partly coarsely rugose (smooth in <italic><tp:taxon-name><tp:taxon-name-part taxon-name-part-type="genus" reg="Psyttalia">P.</tp:taxon-name-part><tp:taxon-name-part taxon-name-part-type="species" reg="spectabilis">spectabilis</tp:taxon-name-part></tp:taxon-name></italic>) and obtuse apex of hypopygium (acute apex in <italic><tp:taxon-name><tp:taxon-name-part taxon-name-part-type="genus" reg="Psyttalia">P.</tp:taxon-name-part><tp:taxon-name-part taxon-name-part-type="species" reg="spectabilis">spectabilis</tp:taxon-name-part></tp:taxon-name></italic>). In the key by <xref ref-type="bibr" rid="B4">Fischer (1972)</xref>, it runs to the subgenus <tp:taxon-name><tp:taxon-name-part taxon-name-part-type="genus" reg="Xynobius"/><tp:taxon-name-part taxon-name-part-type="subgenus" reg="Phlebosema">Phlebosema</tp:taxon-name-part></tp:taxon-name> Fischer, and to <italic><tp:taxon-name><tp:taxon-name-part taxon-name-part-type="genus" reg="Opius">Opius</tp:taxon-name-part><tp:taxon-name-part taxon-name-part-type="species" reg="fischeri">fischeri</tp:taxon-name-part></tp:taxon-name></italic> Papp, 1981. However, <italic><tp:taxon-name><tp:taxon-name-part taxon-name-part-type="genus" reg="Opius">O.</tp:taxon-name-part><tp:taxon-name-part taxon-name-part-type="species" reg="fischeri">fischeri</tp:taxon-name-part></tp:taxon-name></italic> has no medio-longitudinal carinae on the propodeum (medio-longitudinal carina present in the new species), reduced median keel between antennal sockets (present), third segment of antenna more than 3.0× longer than its width (1.9× longer than its width), first metasomal tergite smooth (striate medially) and relatively short setose part of ovipositor sheath (~ 2.7× longer than first tergite).</p><p>Among the described Korean and Chinese species of <italic><tp:taxon-name><tp:taxon-name-part taxon-name-part-type="genus" reg="Xynobius">Xynobius</tp:taxon-name-part></tp:taxon-name></italic>, the new species is similar to <italic><tp:taxon-name><tp:taxon-name-part taxon-name-part-type="genus" reg="Xynobius">X.</tp:taxon-name-part><tp:taxon-name-part taxon-name-part-type="species" reg="gracilitergum">gracilitergum</tp:taxon-name-part></tp:taxon-name></italic> (Fischer, 1990) and <italic><tp:taxon-name><tp:taxon-name-part taxon-name-part-type="genus" reg="Xynobius">X.</tp:taxon-name-part><tp:taxon-name-part taxon-name-part-type="species" reg="sulciferus">sulciferus</tp:taxon-name-part></tp:taxon-name></italic> (Papp, 1967) because of sharing the slightly convex scutellum, length of eye 1.6–2.7× temple in dorsal view, vein m-cu of fore wing antefurcal (but slightly so in <italic><tp:taxon-name><tp:taxon-name-part taxon-name-part-type="genus" reg="Xynobius">X.</tp:taxon-name-part><tp:taxon-name-part taxon-name-part-type="species" reg="sulciferus">sulciferus</tp:taxon-name-part></tp:taxon-name></italic>), wing membrane at most slightly infuscated and second metasomal tergite smooth. <italic><tp:taxon-name><tp:taxon-name-part taxon-name-part-type="genus" reg="Xynobius">Xynobius</tp:taxon-name-part><tp:taxon-name-part taxon-name-part-type="species" reg="brevifemora">brevifemora</tp:taxon-name-part></tp:taxon-name></italic> differs from both by having no medio-posterior depression of mesoscutum (present in both species), first tergite approximately as long as its apical width (1.7–2.2× in both species), setose part of ovipositor sheath ~ 1.4× longer than hind tibia (shorter than length of hind tibia in both species), femora robust (femora more slender in both species) and mesosoma (except metapleuron and propodeum) orange-brown (black in both species).</p></tp:treatment-sec><ref-list><ref id="B19"><mixed-citation xmlns:xlink="http://www.w3.org/1999/xlink" xlink:type="simple"><person-group><name name-style="western"><surname>Tobias</surname><given-names>VI</given-names></name></person-group> (<year>1998</year>) <article-title><tp:taxon-name><tp:taxon-name-part taxon-name-part-type="subfamily">Alysiinae</tp:taxon-name-part></tp:taxon-name> (<tp:taxon-name><tp:taxon-name-part taxon-name-part-type="tribe">Dacnusini</tp:taxon-name-part></tp:taxon-name>) and <tp:taxon-name><tp:taxon-name-part taxon-name-part-type="subfamily">Opiinae</tp:taxon-name-part></tp:taxon-name>.</article-title> In: <person-group><name name-style="western"><surname>Ler</surname><given-names>PA</given-names></name></person-group> (<role>Ed.</role>) <issue-title>Keys to the Insects of Russian Far East.</issue-title><source>Vol. 4. <tp:taxon-name><tp:taxon-name-part taxon-name-part-type="order">Neuropteroidea</tp:taxon-name-part></tp:taxon-name>, <tp:taxon-name><tp:taxon-name-part taxon-name-part-type="order">Mecoptera</tp:taxon-name-part></tp:taxon-name>, <tp:taxon-name><tp:taxon-name-part taxon-name-part-type="order">Hymenoptera</tp:taxon-name-part></tp:taxon-name> 3. Dal’nauka, Vladivostok</source>, <fpage>299</fpage>–<lpage>411</lpage>.</mixed-citation></ref><ref id="B4"><mixed-citation xmlns:xlink="http://www.w3.org/1999/xlink" xlink:type="simple"><person-group><name name-style="western"><surname>Fischer</surname><given-names>M</given-names></name></person-group> (<year>1972</year>) <article-title><tp:taxon-name><tp:taxon-name-part taxon-name-part-type="order">Hymenoptera</tp:taxon-name-part></tp:taxon-name><tp:taxon-name><tp:taxon-name-part taxon-name-part-type="family">Braconidae</tp:taxon-name-part></tp:taxon-name> (<tp:taxon-name><tp:taxon-name-part taxon-name-part-type="subfamily">Opiinae</tp:taxon-name-part></tp:taxon-name> I). (Paläarktische Region). Das Tierreich.</article-title><volume>91</volume>(<issue>1973</issue>): <fpage>1</fpage>–<lpage>620</lpage>.</mixed-citation></ref></ref-list></tp:taxon-treatment>
