# Supplementary material for: ﻿Four new species of the genus Xynobius Foerster (Hymenoptera, Braconidae, Opiinae) from South Korea
Source: Zookeys. 2024 Mar 7;1193:219–43. doi: 10.3897/zookeys.1193.115831 (PMC10940861; doi:10.3897/zookeys.1193.115831)
Supplement: XML Treatment for Xynobius duoferus [file zookeys.1193.115831-treatment4.xml]

<!DOCTYPE tp:taxon-treatment
  PUBLIC "-//TaxonX//DTD Taxonomic Treatment Publishing DTD v0 20100105//EN" "tax-treatment-NSO.dtd">
<tp:taxon-treatment xmlns:tp="http://www.plazi.org/taxpub"><tp:treatment-meta><kwd-group><label>Taxon classification</label><kwd>
              <named-content content-type="kingdom">Animalia</named-content>
            </kwd><kwd>
              <named-content content-type="order">Hymenoptera</named-content>
            </kwd><kwd>
              <named-content content-type="family">Braconidae</named-content>
            </kwd></kwd-group><mixed-citation publication-type="journal"><person-group><name><surname>Han</surname><given-names>Yunjong</given-names></name><name><surname>van Achterberg</surname><given-names>Cornelis</given-names></name><name><surname>Kim</surname><given-names>Hyojoong</given-names></name></person-group><article-title>﻿Four new species of the genus <italic><tp:taxon-name><tp:taxon-name-part taxon-name-part-type="genus" reg="Xynobius">Xynobius</tp:taxon-name-part></tp:taxon-name></italic> Foerster (<tp:taxon-name><tp:taxon-name-part taxon-name-part-type="order">Hymenoptera</tp:taxon-name-part></tp:taxon-name>, <tp:taxon-name><tp:taxon-name-part taxon-name-part-type="family">Braconidae</tp:taxon-name-part></tp:taxon-name>, <tp:taxon-name><tp:taxon-name-part taxon-name-part-type="subfamily">Opiinae</tp:taxon-name-part></tp:taxon-name>) from South Korea</article-title><source>Zookeys</source><day>07</day><month>03</month><year>2024</year><volume>1193</volume><fpage>219</fpage><lpage>243</lpage><pub-id pub-id-type="doi">10.3897/zookeys.1193.115831</pub-id></mixed-citation></tp:treatment-meta><tp:nomenclature><label>﻿</label><tp:taxon-name>
            <object-id xmlns:xlink="http://www.w3.org/1999/xlink" content-type="arpha" xlink:type="simple">B6013E51-9C3C-559D-B467-F2A8DDA955B8</object-id>
            <tp:taxon-name-part taxon-name-part-type="genus" reg="Xynobius">Xynobius</tp:taxon-name-part>
            <tp:taxon-name-part taxon-name-part-type="species" reg="duoferus">duoferus</tp:taxon-name-part>
            <object-id xmlns:xlink="http://www.w3.org/1999/xlink" content-type="zoobank" xlink:type="simple">https://zoobank.org/7F8C078F-94F4-4D71-BB49-3DB46F8C947E</object-id>
          </tp:taxon-name><tp:taxon-authority>Han &amp; van Achterberg</tp:taxon-authority><tp:taxon-status xmlns:xlink="http://www.w3.org/1999/xlink" xlink:type="simple">sp. nov.</tp:taxon-status><xref ref-type="fig" rid="F6">Figs 29</xref><xref ref-type="fig" rid="F7">, 30–41</xref></tp:nomenclature><tp:treatment-sec sec-type="type material" id="SECID0EB1AG"><title>Type material.</title><p><bold><italic>Holotype</italic>.</bold> ♀ (<named-content xmlns:xlink="http://www.w3.org/1999/xlink" content-type="dwc:institutional_code" xlink:title="National Institute of Biological Resources" xlink:href="http://grbio.org/institution/national-institute-biological-resources" xlink:type="simple">NIBR</named-content>), “South Korea: Jangam Cave, Pyeongchang-gun, Gangwon prov., <named-content xmlns:xlink="http://www.w3.org/1999/xlink" content-type="dwc:verbatimCoordinates" xlink:type="simple"><named-content content-type="geo-json" specific-use="{&#34;type&#34;:&#34;Point&#34;,&#34;coordinates&#34;:[128.423389,37.398389]}" id="NCID0ET1AG" xlink:type="simple">37°23'54.2"N, 128°25'24.2"E</named-content></named-content>, 11.vii.2020, SW [= collected by sweeping], Hyojoong Kim leg., <named-content xmlns:xlink="http://www.w3.org/1999/xlink" content-type="dwc:institutional_code" xlink:title="Kunsan National University" xlink:href="http://grbio.org/institution/kunsan-national-university" xlink:type="simple">KSNU</named-content>”.</p><fig id="F6" position="float" orientation="portrait"><object-id xmlns:xlink="http://www.w3.org/1999/xlink" content-type="doi" xlink:type="simple">10.3897/zookeys.1193.115831.figure29</object-id><object-id xmlns:xlink="http://www.w3.org/1999/xlink" content-type="arpha" xlink:type="simple">08F7D12B-D694-54FF-B564-60F1589FF685</object-id><label>Figure 29.</label><caption><p><italic><tp:taxon-name><tp:taxon-name-part taxon-name-part-type="genus" reg="Xynobius">Xynobius</tp:taxon-name-part><tp:taxon-name-part taxon-name-part-type="species" reg="duoferus">duoferus</tp:taxon-name-part></tp:taxon-name></italic> Han &amp; van Achterberg, sp. nov., holotype, ♀, habitus, lateral.</p></caption><graphic xmlns:xlink="http://www.w3.org/1999/xlink" xlink:href="zookeys-1193-219_article-115831__-g006.jpg" position="float" orientation="portrait" xlink:type="simple" id="oo_997931.jpg"><uri content-type="original_file" xlink:type="simple">https://binary.pensoft.net/fig/997931</uri></graphic></fig></tp:treatment-sec><tp:treatment-sec sec-type="diagnosis" id="SECID0EU2AG"><title>Diagnosis.</title><p>Dorsope distinct (Fig. <xref ref-type="fig" rid="F7">37</xref>); first metasomal tergite with straight longitudinal striae; notauli complete and narrowly crenulate (Fig. <xref ref-type="fig" rid="F7">32</xref>); mesoscutum largely smooth and sparsely setose medially; second tergite striate-rugose medially; 20<sup>th</sup> to 26<sup>th</sup> antennal segments of ♀ white followed by two dark apical segments.</p><fig id="F7" position="float" orientation="portrait"><object-id xmlns:xlink="http://www.w3.org/1999/xlink" content-type="doi" xlink:type="simple">10.3897/zookeys.1193.115831.figures30-41</object-id><object-id xmlns:xlink="http://www.w3.org/1999/xlink" content-type="arpha" xlink:type="simple">F85DB4B6-1869-5071-9876-877D700A5822</object-id><label>Figures 30–41.</label><caption><p><italic><tp:taxon-name><tp:taxon-name-part taxon-name-part-type="genus" reg="Xynobius">Xynobius</tp:taxon-name-part><tp:taxon-name-part taxon-name-part-type="species" reg="duoferus">duoferus</tp:taxon-name-part></tp:taxon-name></italic> Han &amp; van Achterberg, sp. nov., holotype, ♀ <bold>30</bold> wings <bold>31</bold> mesosoma, lateral view <bold>32</bold> mesosoma, dorsal view <bold>33</bold> metasoma, dorsal view <bold>34</bold> head, anterior view <bold>35</bold> head, dorsal view <bold>36</bold> propodeum, dorsal view <bold>37</bold> 1<sup>st</sup> metasomal tergite, dorsal view <bold>38</bold> ovipositor and its sheath, lateral view <bold>39</bold> basal part of antenna <bold>40</bold> apical part of antenna <bold>41</bold> antenna.</p></caption><graphic xmlns:xlink="http://www.w3.org/1999/xlink" xlink:href="zookeys-1193-219_article-115831__-g007.jpg" position="float" orientation="portrait" xlink:type="simple" id="oo_997932.jpg"><uri content-type="original_file" xlink:type="simple">https://binary.pensoft.net/fig/997932</uri></graphic></fig></tp:treatment-sec><tp:treatment-sec sec-type="description" id="SECID0EY4AG"><title>Description.</title><p>Female; length of body 2.0 mm, of fore wing 2.5 mm.</p><p><bold><italic>Head</italic>.</bold> Antenna with 28 segments and 1.6× longer than body; third segment of antenna 5.8× longer than wide and 1.1× longer than fourth segment (Figs <xref ref-type="fig" rid="F7">39</xref>, <xref ref-type="fig" rid="F7">41</xref>); depression of frons present near antennal sockets (Fig. <xref ref-type="fig" rid="F7">34</xref>); eye ~ 2.5× longer than temple in dorsal view (Fig. <xref ref-type="fig" rid="F7">35</xref>); frons and vertex smooth, glabrous and moderately setose; face largely shiny, smooth and densely setose, but granulate latero-dorsally; median keel present; clypeus twice wider than its maximum height (Fig. <xref ref-type="fig" rid="F7">34</xref>); clypeus semi-circular, moderately setose, and ventral margin of clypeus straight and above upper level of condyles of mandible; hypoclypeal depression present; length of maxillary palp nearly 0.9× as long as height of head; malar sulcus absent; occipital carina absent dorsally; mandible triangular in lateral view, hardly twisted and gradually widened basally (Fig. <xref ref-type="fig" rid="F7">34</xref>).</p><p><bold><italic>Mesosoma</italic>.</bold> Mesosoma 1.4× longer than its height; pronotal side largely smooth and smooth groove present along its ventral margin; propleuron smooth and sparsely setose, without transverse carinae; mesopleuron largely smooth and sparsely setose antero-dorsally and postero-ventrally, but precoxal sulcus oblique, medium-sized and densely crenulate; epicnemial area smooth (Fig. <xref ref-type="fig" rid="F7">31</xref>); mesopleural sulcus smooth; anterior groove of metapleuron smooth; metapleuron reticulate-rugose and moderately setose (Fig. <xref ref-type="fig" rid="F7">31</xref>); notauli complete on disc of mesoscutum and narrowly crenulate; mesoscutum smooth, largely glabrous but middle lobe sparsely setose (Fig. <xref ref-type="fig" rid="F7">32</xref>); medio-posterior depression of mesoscutum round and shallow; scutellar sulcus wide and crenulate (Fig. <xref ref-type="fig" rid="F7">32</xref>); scutellum largely smooth and glabrous, rather flat in lateral view and protruding above level of mesoscutum; propodeum rugose with long medio-longitudinal carina, transverse carinae, and areola, remainder of propodeum largely smooth (Figs <xref ref-type="fig" rid="F7">32</xref>, <xref ref-type="fig" rid="F7">36</xref>).</p><p><bold><italic>Wings</italic>.</bold> Fore wing (Fig. <xref ref-type="fig" rid="F7">30</xref>): pterostigma triangular and rather directly narrowed apically; vein 1-SR+M almost straight; vein 3-SR sublinear with vein r, converging with vein 2-M and 1.6× longer than vein 2-SR; vein 2-SR almost straight; vein SR1 straight, 2.0× longer than vein 3-SR; vein 1-M straight; r: 3-SR: SR1 = 5: 40: 84; vein m-cu distinctly postfurcal, converging to vein 1-M posteriorly and angled with vein 2-M; first subdiscal cell transverse and closed; vein CU1b present. Hind wing (Fig. <xref ref-type="fig" rid="F7">30</xref>): vein m-cu absent; vein 1r-m 0.8× as long as vein 1-M; vein 2-M pigmented.</p><p><bold><italic>Legs</italic>.</bold> Hind femur 4.5× longer than its maximum width (Fig. <xref ref-type="fig" rid="F6">29</xref>).</p><p><bold><italic>Metasoma</italic>.</bold> First metasomal tergite 1.5× longer than its apical width; first tergite gradually widened apically and its surface densely longitudinally striate postero-medially, and remainder of tergite shiny and smooth (Fig. <xref ref-type="fig" rid="F7">37</xref>); dorsope present and surrounded by strongly curved dorsal carinae (Fig. <xref ref-type="fig" rid="F7">37</xref>); second metasomal suture absent dorsally (Fig. <xref ref-type="fig" rid="F7">33</xref>); second tergite striate-rugose medially except a pair of droplet-shaped impressions anteriorly; following tergites shiny, smooth and moderately setose posteriorly (Fig. <xref ref-type="fig" rid="F7">33</xref>); setose part of ovipositor sheath ~ 1.2× longer than first tergite and 0.1× as long as fore wing (Fig. <xref ref-type="fig" rid="F7">38</xref>).</p><p><bold><italic>Colour</italic>.</bold> Body generally brown to black (Fig. <xref ref-type="fig" rid="F6">29</xref>); entire head, transverse band below the precoxal sulcus, tarsi, inside of dorsope, and first and second tergites dorsally dark brown; legs, remaining tergites, ovipositor, and basal segments (1<sup>st</sup>–6<sup>th</sup>) of antenna brown; palp pale yellowish or white; apical segments (20<sup>th</sup>–26<sup>th</sup>) of antenna white to white-brown; pterostigma and veins of wings pale brown; wings subhyaline.</p></tp:treatment-sec><tp:treatment-sec sec-type="distribution" id="SECID0EDCBG"><title>Distribution.</title><p>South Korea.</p></tp:treatment-sec><tp:treatment-sec sec-type="biology" id="SECID0EICBG"><title>Biology.</title><p>Unknown.</p></tp:treatment-sec><tp:treatment-sec sec-type="etymology" id="SECID0ENCBG"><title>Etymology.</title><p>Name derived from <italic>duo</italic> (Latin for two) and -<italic>fero</italic> (suffix in Latin meaning carrying or having), because of the two apical dark antennal segments.</p></tp:treatment-sec><tp:treatment-sec sec-type="remarks" id="SECID0EXCBG"><title>Remarks.</title><p>This species runs to <italic><tp:taxon-name><tp:taxon-name-part taxon-name-part-type="genus" reg="Xynobius">Xynobius</tp:taxon-name-part><tp:taxon-name-part taxon-name-part-type="species" reg="notauliferus">notauliferus</tp:taxon-name-part></tp:taxon-name></italic> Li &amp; van Achterberg, 2013 in the key by <xref ref-type="bibr" rid="B9">Li et al. (2013)</xref>. It differs by having the length of maxillary palp 0.9× height of head (1.4× in <italic><tp:taxon-name><tp:taxon-name-part taxon-name-part-type="genus" reg="Xynobius">X.</tp:taxon-name-part><tp:taxon-name-part taxon-name-part-type="species" reg="notauliferus">notauliferus</tp:taxon-name-part></tp:taxon-name></italic>), face smooth, but granulate latero-dorsally (smooth), clypeus twice wider than high (1.6× wider than its maximum height), first metasomal tergite 1.5× longer than its apical width (length 1.3×), antenna of ♀ with two apical antennal segments dark brown (6 or 7 such segments), pterostigma directly narrowed distally (gradually narrowed) and outer side of hind femur without brownish patch (with patch).</p></tp:treatment-sec><ref-list><ref id="B9"><mixed-citation xmlns:xlink="http://www.w3.org/1999/xlink" xlink:type="simple"><person-group><name name-style="western"><surname>Li</surname><given-names>X-Y</given-names></name><name name-style="western"><surname>van</surname><given-names>Achterberg C</given-names></name><name name-style="western"><surname>Tan</surname><given-names>J-C</given-names></name></person-group> (<year>2013</year>) <article-title>Revision of the subfamily <tp:taxon-name><tp:taxon-name-part taxon-name-part-type="subfamily">Opiinae</tp:taxon-name-part></tp:taxon-name> (<tp:taxon-name><tp:taxon-name-part taxon-name-part-type="order">Hymenoptera</tp:taxon-name-part></tp:taxon-name>, <tp:taxon-name><tp:taxon-name-part taxon-name-part-type="family">Braconidae</tp:taxon-name-part></tp:taxon-name>) from Hunan (China), including thirty-six new species and two new genera.</article-title><source>ZooKeys</source><volume>268</volume>: <fpage>1</fpage>–<lpage>186</lpage>. <ext-link xlink:href="10.3897/zookeys.326.5911" ext-link-type="doi" xlink:type="simple">https://doi.org/10.3897/zookeys.326.5911</ext-link></mixed-citation></ref></ref-list></tp:taxon-treatment>
