# Supplementary material for: ﻿Four new species of the genus Xynobius Foerster (Hymenoptera, Braconidae, Opiinae) from South Korea
Source: Zookeys. 2024 Mar 7;1193:219–43. doi: 10.3897/zookeys.1193.115831 (PMC10940861; doi:10.3897/zookeys.1193.115831)
Supplement: XML Treatment for Xynobius stipitoides [file zookeys.1193.115831-treatment5.xml]

<!DOCTYPE tp:taxon-treatment
  PUBLIC "-//TaxonX//DTD Taxonomic Treatment Publishing DTD v0 20100105//EN" "tax-treatment-NSO.dtd">
<tp:taxon-treatment xmlns:tp="http://www.plazi.org/taxpub"><tp:treatment-meta><kwd-group><label>Taxon classification</label><kwd>
              <named-content content-type="kingdom">Animalia</named-content>
            </kwd><kwd>
              <named-content content-type="order">Hymenoptera</named-content>
            </kwd><kwd>
              <named-content content-type="family">Braconidae</named-content>
            </kwd></kwd-group><mixed-citation publication-type="journal"><person-group><name><surname>Han</surname><given-names>Yunjong</given-names></name><name><surname>van Achterberg</surname><given-names>Cornelis</given-names></name><name><surname>Kim</surname><given-names>Hyojoong</given-names></name></person-group><article-title>﻿Four new species of the genus <italic><tp:taxon-name><tp:taxon-name-part taxon-name-part-type="genus" reg="Xynobius">Xynobius</tp:taxon-name-part></tp:taxon-name></italic> Foerster (<tp:taxon-name><tp:taxon-name-part taxon-name-part-type="order">Hymenoptera</tp:taxon-name-part></tp:taxon-name>, <tp:taxon-name><tp:taxon-name-part taxon-name-part-type="family">Braconidae</tp:taxon-name-part></tp:taxon-name>, <tp:taxon-name><tp:taxon-name-part taxon-name-part-type="subfamily">Opiinae</tp:taxon-name-part></tp:taxon-name>) from South Korea</article-title><source>Zookeys</source><day>07</day><month>03</month><year>2024</year><volume>1193</volume><fpage>219</fpage><lpage>243</lpage><pub-id pub-id-type="doi">10.3897/zookeys.1193.115831</pub-id></mixed-citation></tp:treatment-meta><tp:nomenclature><label>﻿</label><tp:taxon-name>
            <object-id xmlns:xlink="http://www.w3.org/1999/xlink" content-type="arpha" xlink:type="simple">FFA119C3-D72F-5072-9E92-F3C5FC87BD11</object-id>
            <tp:taxon-name-part taxon-name-part-type="genus" reg="Xynobius">Xynobius</tp:taxon-name-part>
            <tp:taxon-name-part taxon-name-part-type="species" reg="stipitoides">stipitoides</tp:taxon-name-part>
            <object-id xmlns:xlink="http://www.w3.org/1999/xlink" content-type="zoobank" xlink:type="simple">https://zoobank.org/D7935E14-BA59-4F89-93F6-419D42EAB220</object-id>
          </tp:taxon-name><tp:taxon-authority>Han &amp; van Achterberg</tp:taxon-authority><tp:taxon-status xmlns:xlink="http://www.w3.org/1999/xlink" xlink:type="simple">sp. nov.</tp:taxon-status><xref ref-type="fig" rid="F8">Figs 42</xref><xref ref-type="fig" rid="F9">, 43–53</xref></tp:nomenclature><tp:treatment-sec sec-type="type material" id="SECID0EJFBG"><title>Type material.</title><p><bold><italic>Holotype</italic>.</bold> ♀ (<named-content xmlns:xlink="http://www.w3.org/1999/xlink" content-type="dwc:institutional_code" xlink:title="Kunsan National University" xlink:href="http://grbio.org/institution/kunsan-national-university" xlink:type="simple">KSNU</named-content>), “South Korea: Forahn house, Ongpo-ri, Hallim, Jeju, Jeju Island, <named-content xmlns:xlink="http://www.w3.org/1999/xlink" content-type="dwc:verbatimCoordinates" xlink:type="simple"><named-content content-type="geo-json" specific-use="{&#34;type&#34;:&#34;Point&#34;,&#34;coordinates&#34;:[126.251111,33.214194]}" id="NCID0E2FBG" xlink:type="simple">33°12'51.1"N, 126°15'04.0"E</named-content></named-content>, 16.v.2019, SW [= collected by sweeping], Hyojoong Kim leg., <named-content xmlns:xlink="http://www.w3.org/1999/xlink" content-type="dwc:institutional_code" xlink:title="Kunsan National University" xlink:href="http://grbio.org/institution/kunsan-national-university" xlink:type="simple">KSNU</named-content>”.</p><fig id="F8" position="float" orientation="portrait"><object-id xmlns:xlink="http://www.w3.org/1999/xlink" content-type="doi" xlink:type="simple">10.3897/zookeys.1193.115831.figure42</object-id><object-id xmlns:xlink="http://www.w3.org/1999/xlink" content-type="arpha" xlink:type="simple">2B28CFAC-5BC9-52E8-99FA-ED71411AC5EE</object-id><label>Figure 42.</label><caption><p><italic><tp:taxon-name><tp:taxon-name-part taxon-name-part-type="genus" reg="Xynobius">Xynobius</tp:taxon-name-part><tp:taxon-name-part taxon-name-part-type="species" reg="stipitoides">stipitoides</tp:taxon-name-part></tp:taxon-name></italic> Han &amp; van Achterberg, sp. nov., holotype, ♀, habitus, lateral.</p></caption><graphic xmlns:xlink="http://www.w3.org/1999/xlink" xlink:href="zookeys-1193-219_article-115831__-g008.jpg" position="float" orientation="portrait" xlink:type="simple" id="oo_997933.jpg"><uri content-type="original_file" xlink:type="simple">https://binary.pensoft.net/fig/997933</uri></graphic></fig></tp:treatment-sec><tp:treatment-sec sec-type="diagnosis" id="SECID0E3GBG"><title>Diagnosis.</title><p>Pterostigma slightly widened apically (Fig. <xref ref-type="fig" rid="F9">43</xref>); maxillary palp 1.5× longer than height of head; notauli present up to middle of mesoscutum and narrowly crenulate, mesoscutum medio-posteriorly and scutellum punctate (Fig. <xref ref-type="fig" rid="F9">45</xref>); precoxal sulcus oblique and moderately crenulate medially (Fig. <xref ref-type="fig" rid="F9">44</xref>); vein SR1 of fore wing 2.7× as long as vein 3-SR; first tergite subparallel-sided and nearly twice longer than its apical width (Fig. <xref ref-type="fig" rid="F9">51</xref>); second tergite shiny and smooth (Fig. <xref ref-type="fig" rid="F9">46</xref>); setose part of ovipositor sheath slightly shorter than first tergite (Fig. <xref ref-type="fig" rid="F9">52</xref>); hind tibia (except ivory base) and tarsus dark brown.</p><fig id="F9" position="float" orientation="portrait"><object-id xmlns:xlink="http://www.w3.org/1999/xlink" content-type="doi" xlink:type="simple">10.3897/zookeys.1193.115831.figures43-53</object-id><object-id xmlns:xlink="http://www.w3.org/1999/xlink" content-type="arpha" xlink:type="simple">5118D6E3-CDF3-56BB-A7A8-D7E21ACEAA12</object-id><label>Figures 43–53.</label><caption><p><italic><tp:taxon-name><tp:taxon-name-part taxon-name-part-type="genus" reg="Xynobius">Xynobius</tp:taxon-name-part><tp:taxon-name-part taxon-name-part-type="species" reg="stipitoides">stipitoides</tp:taxon-name-part></tp:taxon-name></italic> Han &amp; van Achterberg, sp. nov., holotype, ♀ <bold>43</bold> wings <bold>44</bold> mesosoma, lateral view <bold>45</bold> mesosoma, dorsal view <bold>46</bold> metasoma, dorsal view <bold>47</bold> head, anterior view <bold>48</bold> head, dorsal view <bold>49</bold> head, lateral view <bold>50</bold> propodeum, dorsal view <bold>51</bold> 1<sup>st</sup> metasomal tergite, dorsal view <bold>52</bold> antenna <bold>53</bold> hind leg and ovipositor, lateral view. The red arrow points to the dorsope.</p></caption><graphic xmlns:xlink="http://www.w3.org/1999/xlink" xlink:href="zookeys-1193-219_article-115831__-g009.jpg" position="float" orientation="portrait" xlink:type="simple" id="oo_997934.jpg"><uri content-type="original_file" xlink:type="simple">https://binary.pensoft.net/fig/997934</uri></graphic></fig></tp:treatment-sec><tp:treatment-sec sec-type="description" id="SECID0EKJBG"><title>Description.</title><p>Female; length of body 5.9 mm, of fore wing 4.6 mm.</p><p><bold><italic>Head</italic>.</bold> Antenna with 48 segments and 1.2× as long as body; third segment 3.5× longer than its width and 0.9× as long as fourth segment (Fig. <xref ref-type="fig" rid="F9">52</xref>); eye 1.7× longer than temple in dorsal view (Fig. <xref ref-type="fig" rid="F9">48</xref>); temple smooth and moderately setose; vertex, stemmaticum and frons shiny and smooth; face densely punctate and setose but granulate dorso-laterally; median keel present on face (Fig. <xref ref-type="fig" rid="F9">47</xref>); width of clypeus 1.9× its maximum height; clypeus punctate and protruding anteriorly in lateral view (Figs <xref ref-type="fig" rid="F8">42</xref>, <xref ref-type="fig" rid="F9">49</xref>); ventral margin of clypeus above upper level of condyli of mandibles and densely setose; hypoclypeal depression rather deep (Fig. <xref ref-type="fig" rid="F9">47</xref>); maxillary palp 1.5× longer than height of head; malar sulcus rather deep and curved anteriorly in lateral view (Figs <xref ref-type="fig" rid="F8">42</xref>, <xref ref-type="fig" rid="F9">49</xref>); occipital carina protruding dorsally in lateral view; interrupted dorso-medially (Fig. <xref ref-type="fig" rid="F9">48</xref>); mandible twisted and triangular in lateral view and gradually widened basally (Fig. <xref ref-type="fig" rid="F9">49</xref>).</p><p><bold><italic>Mesosoma</italic>.</bold> Mesosoma 1.4× longer than its height (Fig. <xref ref-type="fig" rid="F9">44</xref>); pronope absent (Figs <xref ref-type="fig" rid="F9">45</xref>, <xref ref-type="fig" rid="F9">48</xref>); propleuron flange largely smooth and protruding posteriorly with oblique carina (Fig. <xref ref-type="fig" rid="F9">44</xref>); mesopleuron largely shiny and smooth, but precoxal sulcus oblique and moderately crenulate medially; epicnemial area crenulate ventrally, remaining area smooth; pronotal side largely smooth except crenulated groove anteriorly and ventrally; mesopleural sulcus crenulate and narrowed dorsally; anterior groove of metapleuron narrow and crenulate; metapleuron flange distinctly protruding ventrally (Fig. <xref ref-type="fig" rid="F9">44</xref>); metapleuron reticulate-rugose and moderately setose posteriorly and remainder of metapleuron smooth; notauli present anteriorly up to middle of mesoscutum and narrowly crenulate, medio-posteriorly mesoscutum densely punctate and with setae (Fig. <xref ref-type="fig" rid="F9">45</xref>); medio-posterior depression of mesoscutum sublinear, shallow and surroundings distinctly punctate; scutellar sulcus wide, distinctly and densely crenulate; scutellum sparsely punctate and setose medially, posteriorly densely punctate and rather flat in lateral view; propodeum shiny and densely setose medially with long medio-longitudinal carina and indistinctly transverse carina medially (together cross-shaped) and remaining area mainly coarsely rugose (Figs <xref ref-type="fig" rid="F9">45</xref>, <xref ref-type="fig" rid="F9">50</xref>).</p><p><bold><italic>Wings</italic>.</bold> Fore wing (Fig. <xref ref-type="fig" rid="F9">43</xref>): pterostigma narrow, elongated, sublinear and slightly widened apically, ending after level of vein r-m (Fig. <xref ref-type="fig" rid="F9">43</xref>); vein r 0.4× longer than vein 2-SR; vein 1-SR+M sinuate; vein 3-SR angled with vein r, parallel with vein 2-M and 1.5× longer than vein 2-SR; vein 2-SR slightly curved upward; vein SR1 curved upward, 2.5× longer than vein 3-SR; vein 1-M straight; first subdiscal cell rather transverse; r: 3-SR: SR1 = 5: 16: 42; vein m-cu distinctly postfurcal; vein CU1b completely present. Hind wing: vein m-cu absent; vein 1r-m 0.6× as long as vein 1-M; vein 2-M incompletely pigmented.</p><p><bold><italic>Legs</italic>.</bold> Hind femur 4.7× longer than its maximum width (Fig. <xref ref-type="fig" rid="F9">53</xref>); hind leg long and densely setose.</p><p><bold><italic>Metasoma</italic>.</bold> Length of first metasomal tergite ~ 2.0× its apical width (Fig. <xref ref-type="fig" rid="F9">51</xref>); first tergite slightly widened medially and parallel-sided posteriorly, setose, dorsal carinae converging to short medio-longitudinal carina at basal third and remaining area reticulate-rugose; dorsope distinct (Figs <xref ref-type="fig" rid="F9">45</xref>, <xref ref-type="fig" rid="F9">46</xref>, <xref ref-type="fig" rid="F9">50</xref>, <xref ref-type="fig" rid="F9">51</xref>); second metasomal suture absent dorsally (Fig. <xref ref-type="fig" rid="F9">46</xref>); second tergite shiny and smooth with a pair of impressions anteriorly; following tergites shiny, smooth and moderately setose posteriorly; setose part of ovipositor sheath 0.8× and 0.1× as long as first tergite and fore wing, respectively (Figs <xref ref-type="fig" rid="F8">42</xref>, <xref ref-type="fig" rid="F9">52</xref>, <xref ref-type="fig" rid="F9">43</xref>).</p><p><bold><italic>Colour</italic>.</bold> Body generally black; antenna, ovipositor sheath, and tibia, tarsus, and femur of hind leg dark brown (Figs <xref ref-type="fig" rid="F9">52</xref>, <xref ref-type="fig" rid="F9">53</xref>); antennal sockets, ventral margin of clypeus, mandibles, and legs (Figs <xref ref-type="fig" rid="F9">52</xref>, <xref ref-type="fig" rid="F9">53</xref>; except hind tibia and tarsus) brownish yellow; palpi and tegulae pale yellowish; ovipositor, narrowed band on third–sixth tergites posteriorly and spot of second tergite latero-posteriorly, yellowish brown (Fig. <xref ref-type="fig" rid="F9">46</xref>); pterostigma and veins of wings greyish brown.</p></tp:treatment-sec><tp:treatment-sec sec-type="distribution" id="SECID0EFPBG"><title>Distribution.</title><p>South Korea</p></tp:treatment-sec><tp:treatment-sec sec-type="biology" id="SECID0EKPBG"><title>Biology.</title><p>Unknown.</p></tp:treatment-sec><tp:treatment-sec sec-type="etymology" id="SECID0EPPBG"><title>Etymology.</title><p>Name is a combination of the specific name <italic>stipitatus</italic> and <italic>oides</italic> (Latin for resembling) because the new species is similar to <italic><tp:taxon-name><tp:taxon-name-part taxon-name-part-type="genus" reg="Opius">Opius</tp:taxon-name-part><tp:taxon-name-part taxon-name-part-type="species" reg="stipitatus">stipitatus</tp:taxon-name-part></tp:taxon-name></italic> Tobias.</p></tp:treatment-sec><tp:treatment-sec sec-type="remarks" id="SECID0EEQBG"><title>Remarks.</title><p>This species has a distinct dorsope, ventral margin of clypeus above upper level of mandibular condyles and a large hypoclypeal depression; therefore, it belongs to the genus <italic><tp:taxon-name><tp:taxon-name-part taxon-name-part-type="genus" reg="Xynobius">Xynobius</tp:taxon-name-part></tp:taxon-name></italic>. It has a curved malar suture in lateral view, reduced notauli (narrowly crenulated anteriorly and absent on posterior half of mesoscutal disc), largely shiny and smooth mesoscutum except some punctures anteriorly and around medio-posterior depression, elliptical depression medio-posteriorly on middle lobe of mesoscutum, a long medio-longitudinal carina with indistinct transverse carina on propodeum, and hind leg with long, evenly and conspicuous setae. In the key by <xref ref-type="bibr" rid="B19">Tobias (1998)</xref>, it runs to <tp:taxon-name><tp:taxon-name-part taxon-name-part-type="genus" reg="Opius">Opius</tp:taxon-name-part> (<tp:taxon-name-part taxon-name-part-type="subgenus" reg="Xynobius">Xynobius</tp:taxon-name-part>) <tp:taxon-name-part taxon-name-part-type="species" reg="stipitatus">stipitatus</tp:taxon-name-part></tp:taxon-name> Tobias, 1998 (Figs <xref ref-type="fig" rid="F12">65–75</xref>), by having the scutellum sculptured, the mesoscutum largely smooth and the pterostigma more or less widened apically. However, it differs by having the narrowly crenulated notauli up to middle of mesoscutum (notauli absent on mesoscutal disc in <tp:taxon-name><tp:taxon-name-part taxon-name-part-type="genus" reg="Opius">O.</tp:taxon-name-part> (<tp:taxon-name-part taxon-name-part-type="subgenus" reg="Xynobius">X.</tp:taxon-name-part>) <tp:taxon-name-part taxon-name-part-type="species" reg="stipitatus">stipitatus</tp:taxon-name-part></tp:taxon-name>, except for shallow depressions at imaginary notaulic courses), middle lobe of mesoscutum shallowly punctate and densely setose medio-posteriorly (smooth and glabrous), precoxal sulcus crenulated (precoxal sulcus smooth), groove on pronotal side narrowly crenulated and without setae ventrally (crenulated groove rather wide and densely setose ventrally), propodeum with long medio-longitudinal carina and indistinct transverse carina medially (with short medio-longitudinal carina, coarse transverse carinae and indistinct areola), length of first metasomal tergite ~ 2.0× its apical width (1.3× longer than its apical width), dorsal carinae forming a short medio-longitudinal carina on first tergite (longitudinal carinae remain separated), and third–sixth tergites with distinct brown band posteriorly (only third tergite with obsolescent brown band posteriorly). Among the Chinese species it shares the shape of the pterostigma, the setose and punctate medio-posterior area of the mesoscutum, the antenna of ♀ with ~ 48 segments, and the largely punctate face (except for the smooth medial ridge) with <italic><tp:taxon-name><tp:taxon-name-part taxon-name-part-type="genus" reg="Xynobius">Xynobius</tp:taxon-name-part><tp:taxon-name-part taxon-name-part-type="species" reg="rugosulcus">rugosulcus</tp:taxon-name-part></tp:taxon-name></italic> (Wu &amp; Chen, 2005), comb. nov. (it was described as <italic><tp:taxon-name><tp:taxon-name-part taxon-name-part-type="genus" reg="Eurytenes">Eurytenes</tp:taxon-name-part><tp:taxon-name-part taxon-name-part-type="species" reg="rugosulcus">rugosulcus</tp:taxon-name-part></tp:taxon-name></italic> but it lacks the typical derived venation of <italic><tp:taxon-name><tp:taxon-name-part taxon-name-part-type="genus" reg="Eurytenes">Eurytenes</tp:taxon-name-part></tp:taxon-name></italic> s. str.). The new species differs by having the posterior half of the notauli reduced (notauli nearly complete in <italic><tp:taxon-name><tp:taxon-name-part taxon-name-part-type="genus" reg="Xynobius">Xynobius</tp:taxon-name-part><tp:taxon-name-part taxon-name-part-type="species" reg="rugosulcus">rugosulcus</tp:taxon-name-part></tp:taxon-name></italic>), middle lobe of mesoscutum shallowly punctate and densely setose medio-posteriorly (with a pair of grooves parallel to notauli), scutellum punctate medially (scutellum smooth medially), face coarsely and more densely punctate submedially (finer and sparsely punctate submedially), precoxal sulcus distinctly crenulated (precoxal sulcus slightly punctate), propodeum with long medio-longitudinal carina and indistinct transverse carina medially (with coarse transverse carinae and areola, and without medio-longitudinal carina), vein m-cu of hind wing absent (vein m-cu of hind wing as an unpigmented fold), and length of first metasomal tergite 1.9× its apical width (1.6× longer than its apical width).</p></tp:treatment-sec><tp:treatment-sec><!--Section generated to contain objects referenced in tp:taxon-treatment.--><fig id="F12" position="float" orientation="portrait"><object-id xmlns:xlink="http://www.w3.org/1999/xlink" content-type="doi" xlink:type="simple">10.3897/zookeys.1193.115831.figures65-75</object-id><object-id xmlns:xlink="http://www.w3.org/1999/xlink" content-type="arpha" xlink:type="simple">3406815B-8C45-5D01-9808-4F92507801C0</object-id><label>Figures 65–75.</label><caption><p><italic><tp:taxon-name><tp:taxon-name-part taxon-name-part-type="genus" reg="Xynobius">Xynobius</tp:taxon-name-part><tp:taxon-name-part taxon-name-part-type="species" reg="stipitatus">stipitatus</tp:taxon-name-part></tp:taxon-name></italic> (Tobias), holotype, ♀, Russia <bold>65</bold> wings <bold>66</bold> mesosoma lateral <bold>67</bold> mesosoma dorsal <bold>68</bold> metasoma dorsal <bold>69</bold> propodeum and 1<sup>st</sup> metasomal tergite latero-dorsal <bold>70</bold> head anterior <bold>71</bold> head and pronotum dorsal <bold>72</bold> head latero-anterior <bold>73</bold> ovipositor sheath lateral <bold>74</bold> hind leg <bold>75</bold> antenna. Photographs: Konstantin Samartsev.</p></caption><graphic xmlns:xlink="http://www.w3.org/1999/xlink" xlink:href="zookeys-1193-219_article-115831__-g012.jpg" position="float" orientation="portrait" xlink:type="simple" id="oo_997937.jpg"><uri content-type="original_file" xlink:type="simple">https://binary.pensoft.net/fig/997937</uri></graphic></fig></tp:treatment-sec><ref-list><ref id="B19"><mixed-citation xmlns:xlink="http://www.w3.org/1999/xlink" xlink:type="simple"><person-group><name name-style="western"><surname>Tobias</surname><given-names>VI</given-names></name></person-group> (<year>1998</year>) <article-title><tp:taxon-name><tp:taxon-name-part taxon-name-part-type="subfamily">Alysiinae</tp:taxon-name-part></tp:taxon-name> (<tp:taxon-name><tp:taxon-name-part taxon-name-part-type="tribe">Dacnusini</tp:taxon-name-part></tp:taxon-name>) and <tp:taxon-name><tp:taxon-name-part taxon-name-part-type="subfamily">Opiinae</tp:taxon-name-part></tp:taxon-name>.</article-title> In: <person-group><name name-style="western"><surname>Ler</surname><given-names>PA</given-names></name></person-group> (<role>Ed.</role>) <issue-title>Keys to the Insects of Russian Far East.</issue-title><source>Vol. 4. <tp:taxon-name><tp:taxon-name-part taxon-name-part-type="order">Neuropteroidea</tp:taxon-name-part></tp:taxon-name>, <tp:taxon-name><tp:taxon-name-part taxon-name-part-type="order">Mecoptera</tp:taxon-name-part></tp:taxon-name>, <tp:taxon-name><tp:taxon-name-part taxon-name-part-type="order">Hymenoptera</tp:taxon-name-part></tp:taxon-name> 3. Dal’nauka, Vladivostok</source>, <fpage>299</fpage>–<lpage>411</lpage>.</mixed-citation></ref></ref-list></tp:taxon-treatment>
