# Supplementary material for: ﻿Four new species of the genus Xynobius Foerster (Hymenoptera, Braconidae, Opiinae) from South Korea
Source: Zookeys. 2024 Mar 7;1193:219–43. doi: 10.3897/zookeys.1193.115831 (PMC10940861; doi:10.3897/zookeys.1193.115831)
Supplement: XML Treatment for Xynobius geniculatus [file zookeys.1193.115831-treatment6.xml]

<!DOCTYPE tp:taxon-treatment
  PUBLIC "-//TaxonX//DTD Taxonomic Treatment Publishing DTD v0 20100105//EN" "tax-treatment-NSO.dtd">
<tp:taxon-treatment xmlns:tp="http://www.plazi.org/taxpub"><tp:treatment-meta><kwd-group><label>Taxon classification</label><kwd>
              <named-content content-type="kingdom">Animalia</named-content>
            </kwd><kwd>
              <named-content content-type="order">Hymenoptera</named-content>
            </kwd><kwd>
              <named-content content-type="family">Braconidae</named-content>
            </kwd></kwd-group><mixed-citation publication-type="journal"><person-group><name><surname>Han</surname><given-names>Yunjong</given-names></name><name><surname>van Achterberg</surname><given-names>Cornelis</given-names></name><name><surname>Kim</surname><given-names>Hyojoong</given-names></name></person-group><article-title>﻿Four new species of the genus <italic><tp:taxon-name><tp:taxon-name-part taxon-name-part-type="genus" reg="Xynobius">Xynobius</tp:taxon-name-part></tp:taxon-name></italic> Foerster (<tp:taxon-name><tp:taxon-name-part taxon-name-part-type="order">Hymenoptera</tp:taxon-name-part></tp:taxon-name>, <tp:taxon-name><tp:taxon-name-part taxon-name-part-type="family">Braconidae</tp:taxon-name-part></tp:taxon-name>, <tp:taxon-name><tp:taxon-name-part taxon-name-part-type="subfamily">Opiinae</tp:taxon-name-part></tp:taxon-name>) from South Korea</article-title><source>Zookeys</source><day>07</day><month>03</month><year>2024</year><volume>1193</volume><fpage>219</fpage><lpage>243</lpage><pub-id pub-id-type="doi">10.3897/zookeys.1193.115831</pub-id></mixed-citation></tp:treatment-meta><tp:nomenclature><label>﻿</label><tp:taxon-name>
            <object-id xmlns:xlink="http://www.w3.org/1999/xlink" content-type="arpha" xlink:type="simple">A6DB0065-CC7F-5688-8CB3-1B5ACFEE15E7</object-id>
            <tp:taxon-name-part taxon-name-part-type="genus" reg="Xynobius">Xynobius</tp:taxon-name-part>
            <tp:taxon-name-part taxon-name-part-type="species" reg="geniculatus">geniculatus</tp:taxon-name-part>
          </tp:taxon-name><tp:taxon-authority>(Thomson, 1895)</tp:taxon-authority><xref ref-type="fig" rid="F10">Figs 54</xref><xref ref-type="fig" rid="F11">, 55–64</xref><tp:nomenclature-citation-list><tp:nomenclature-citation><tp:taxon-name>
                <tp:taxon-name-part taxon-name-part-type="genus" reg="Opius">Opius</tp:taxon-name-part>
                <tp:taxon-name-part taxon-name-part-type="species" reg="geniculatus">geniculatus</tp:taxon-name-part>
              </tp:taxon-name><comment>Thomson, 1895: 2179.</comment></tp:nomenclature-citation><tp:nomenclature-citation><tp:taxon-name><tp:taxon-name-part taxon-name-part-type="genus" reg="Opius">Opius</tp:taxon-name-part> (<tp:taxon-name-part taxon-name-part-type="subgenus" reg="Nosopoea">Nosopoea</tp:taxon-name-part>) <tp:taxon-name-part taxon-name-part-type="species" reg="geniculatus">geniculatus</tp:taxon-name-part></tp:taxon-name><comment>: <xref ref-type="bibr" rid="B4">Fischer 1972</xref>: 282–284; <xref ref-type="bibr" rid="B14">Papp 1981b</xref>: 44–59.</comment></tp:nomenclature-citation><tp:nomenclature-citation><tp:taxon-name><tp:taxon-name-part taxon-name-part-type="genus" reg="Opius">Opius</tp:taxon-name-part> (<tp:taxon-name-part taxon-name-part-type="subgenus" reg="Allotypus">Allotypus</tp:taxon-name-part>) <tp:taxon-name-part taxon-name-part-type="species" reg="geniculatus">geniculatus</tp:taxon-name-part></tp:taxon-name><comment>: <xref ref-type="bibr" rid="B20">Tobias and Jakimavičius 1986</xref>: 63.</comment></tp:nomenclature-citation><tp:nomenclature-citation><tp:taxon-name>
                <tp:taxon-name-part taxon-name-part-type="genus" reg="Opius">Opius</tp:taxon-name-part>
                <tp:taxon-name-part taxon-name-part-type="species" reg="albicoxis">albicoxis</tp:taxon-name-part>
              </tp:taxon-name><comment>Marshall, 1898: 236; <xref ref-type="bibr" rid="B3">Fischer 1967</xref>: 143 (as synonym of <tp:taxon-name><tp:taxon-name-part taxon-name-part-type="genus" reg="Opius">O.</tp:taxon-name-part><tp:taxon-name-part taxon-name-part-type="species" reg="geniculatus">geniculatus</tp:taxon-name-part></tp:taxon-name> Thomson), 1972: 282.</comment></tp:nomenclature-citation></tp:nomenclature-citation-list></tp:nomenclature><tp:treatment-sec sec-type="material" id="SECID0EAXBG"><title>Material examined.</title><p>1 ♀ (<named-content xmlns:xlink="http://www.w3.org/1999/xlink" content-type="dwc:institutional_code" xlink:title="Korea National Arboretum" xlink:href="http://grbio.org/institution/korea-national-arboretum" xlink:type="simple">KNA</named-content>), “South Korea: DMZ Botanical Garden, Mandae-ri, Haean, Yanggu, Gangwon prov., <named-content xmlns:xlink="http://www.w3.org/1999/xlink" content-type="dwc:verbatimCoordinates" xlink:type="simple"><named-content content-type="geo-json" specific-use="{&#34;type&#34;:&#34;Point&#34;,&#34;coordinates&#34;:[128.111278,38.252583]}" id="NCID0ENXBG" xlink:type="simple">38°15'09.3"N, 128°06'40.6"E</named-content></named-content>, 17.x.2017–17.xi.2017, MT [= Malaise trap]”.</p></tp:treatment-sec><tp:treatment-sec sec-type="diagnosis" id="SECID0ESXBG"><title>Diagnosis.</title><p>Antennal segments of ♀ 38–44; area below pterostigma with brownish patch (Figs <xref ref-type="fig" rid="F10">54</xref>, <xref ref-type="fig" rid="F11">55</xref>), rarely obsolescent; precoxal sulcus smooth; mesoscutum largely glabrous, but middle lobe sparsely setose, notauli absent on disc, only anteriorly deeply impressed and medio-posterior depression distinct; pterostigma triangular; vein M+CU1 of fore wing largely sclerotised (Fig. <xref ref-type="fig" rid="F11">55</xref>); second metasomal tergite bicoloured (dark brown and with a pale yellowish patch medially); hind tarsus (except telotarsus) pale yellowish or ivory; second submarginal cell of fore wing long (Fig. <xref ref-type="fig" rid="F11">55</xref>); area around medio-posterior depression of mesoscutum finely punctate or punctulate; at least apex of hind femur dark brown; no pronope; setose part of ovipositor sheath 0.6× as long as first metasomal tergite.</p><fig id="F10" position="float" orientation="portrait"><object-id xmlns:xlink="http://www.w3.org/1999/xlink" content-type="doi" xlink:type="simple">10.3897/zookeys.1193.115831.figure54</object-id><object-id xmlns:xlink="http://www.w3.org/1999/xlink" content-type="arpha" xlink:type="simple">524E4B0B-7CA9-56D4-8CFA-AEE58CE34F73</object-id><label>Figure 54.</label><caption><p><italic><tp:taxon-name><tp:taxon-name-part taxon-name-part-type="genus" reg="Xynobius">Xynobius</tp:taxon-name-part><tp:taxon-name-part taxon-name-part-type="species" reg="geniculatus">geniculatus</tp:taxon-name-part></tp:taxon-name></italic> (Thomson), ♀, habitus, lateral.</p></caption><graphic xmlns:xlink="http://www.w3.org/1999/xlink" xlink:href="zookeys-1193-219_article-115831__-g010.jpg" position="float" orientation="portrait" xlink:type="simple" id="oo_997935.jpg"><uri content-type="original_file" xlink:type="simple">https://binary.pensoft.net/fig/997935</uri></graphic></fig></tp:treatment-sec><tp:treatment-sec sec-type="description" id="SECID0EAZBG"><title>Re-description.</title><p>Female; length of body 3.6 mm, of fore wing 4.1 mm.</p><p><bold><italic>Head</italic>.</bold> Antenna with 44 segments and 1.5× as long as body (Fig. <xref ref-type="fig" rid="F11">64</xref>); third segment of antenna 2.6× longer than wide, ~ 1.1× longer than fourth segment of antenna; eye 2× longer than temple in dorsal view (Fig. <xref ref-type="fig" rid="F11">61</xref>); stemmaticum shiny and smooth; vertex shiny, smooth and moderately setose posteriorly; frons with depression medially and remainder shiny and smooth; face densely punctate and setose, median keel present up to between antennal sockets (Fig. <xref ref-type="fig" rid="F11">60</xref>); clypeus 2.4× wider than its maximum height; clypeus punctate and moderately setose, rather flat in lateral view; hypoclypeal depression present; malar sulcus straight; occipital carina absent medio-dorsally; mandible slightly curved apically, triangular in lateral view and gradually widened basally.</p><fig id="F11" position="float" orientation="portrait"><object-id xmlns:xlink="http://www.w3.org/1999/xlink" content-type="doi" xlink:type="simple">10.3897/zookeys.1193.115831.figures55-64</object-id><object-id xmlns:xlink="http://www.w3.org/1999/xlink" content-type="arpha" xlink:type="simple">54A20934-0ED3-54A5-97F2-1DB2FBDF8E61</object-id><label>Figures 55–64.</label><caption><p><italic><tp:taxon-name><tp:taxon-name-part taxon-name-part-type="genus" reg="Xynobius">Xynobius</tp:taxon-name-part><tp:taxon-name-part taxon-name-part-type="species" reg="geniculatus">geniculatus</tp:taxon-name-part></tp:taxon-name></italic> (Thomson), ♀, South Korea <bold>55</bold> wings <bold>56</bold> mesosoma, lateral view <bold>57</bold> mesosoma, dorsal view <bold>58</bold> 1<sup>st</sup> metasomal tergite, dorsal view <bold>59</bold> metasoma, dorsal view <bold>60</bold> head, anterior view <bold>61</bold> head and pronotum, dorsal view <bold>62</bold> propodeum, dorsal view <bold>63</bold> ovipositor and sheath, latero-ventral view <bold>64</bold> antenna. The red arrow indicates the dorsope.</p></caption><graphic xmlns:xlink="http://www.w3.org/1999/xlink" xlink:href="zookeys-1193-219_article-115831__-g011.jpg" position="float" orientation="portrait" xlink:type="simple" id="oo_997936.jpg"><uri content-type="original_file" xlink:type="simple">https://binary.pensoft.net/fig/997936</uri></graphic></fig><p><bold><italic>Mesosoma</italic>.</bold> Mesosoma 1.5× longer than its height (Fig. <xref ref-type="fig" rid="F11">56</xref>); pronope absent (Figs <xref ref-type="fig" rid="F11">57</xref>, <xref ref-type="fig" rid="F11">61</xref>); propleuron largely smooth and propleuron flange present posteriorly (Fig. <xref ref-type="fig" rid="F11">56</xref>); mesopleuron largely shiny and smooth, including narrow precoxal sulcus; epicnemial area distinctly crenulate; pronotal side largely smooth with crenulated groove anteriorly and posteriorly; mesopleural sulcus crenulate; anterior groove of metapleuron crenulate; metapleuron largely shiny, smooth and moderately setose along grooves; notauli absent on disc of mesoscutum (Fig. <xref ref-type="fig" rid="F11">57</xref>); mesoscutum shiny, smooth and densely setose medially; scutellum slightly punctate and setose; medio-posterior depression of mesoscutum round; scutellar sulcus distinctly crenulate, medium-sized and curved; propodeum moderately setose with short medio-longitudinal carina anteriorly, indistinct transverse carina and areola, remainder of propodeum shiny and largely rugose (Figs <xref ref-type="fig" rid="F11">57</xref>, <xref ref-type="fig" rid="F11">62</xref>).</p><p><bold><italic>Wings</italic>.</bold> Fore wing (Fig. <xref ref-type="fig" rid="F11">55</xref>): pterostigma triangular with dark spot below pterostigma; vein 1-SR+M sinuate; vein 3-SR angled with vein r, parallel with vein 2-M and ~ 2× longer than vein 2-SR; vein 2-SR straight and oblique; vein SR1 curved upward, nearly 1.8× longer than vein 3-SR; r: 3-SR: SR1 = 5: 46: 84; vein m-cu postfurcal; second submarginal cell elongated; vein CU1b medium-sized. Hind wing: vein m-cu pigmented and curved basally; vein 1r-m 0.6× as long as vein 1-M; vein 2-M pigmented.</p><p><bold><italic>Legs</italic>.</bold> Hind femur 4.6× longer than its maximum width (Fig. <xref ref-type="fig" rid="F10">54</xref>).</p><p><bold><italic>Metasoma</italic>.</bold> First metasomal tergite 1.3× longer than its apical width (Fig. <xref ref-type="fig" rid="F11">58</xref>); first tergite slightly widened apically and its surface with longitudinal striae medially and remaining area shiny and smooth; dorsope distinct (Figs <xref ref-type="fig" rid="F11">57</xref>, <xref ref-type="fig" rid="F11">58</xref>); second metasomal suture indistinctly indicated (Fig. <xref ref-type="fig" rid="F11">59</xref>); second tergite shiny and smooth, with a pair of oblique depressions anteriorly; second and following tergites shiny, smooth, with transverse band of setae posteriorly; setose part of ovipositor sheath 0.6× as long as first metasomal tergite and nearly 0.07× as long as fore wing (Fig. <xref ref-type="fig" rid="F11">63</xref>).</p><p><bold><italic>Colour</italic>.</bold> Body black (Fig. <xref ref-type="fig" rid="F10">54</xref>); clypeus ventrally, mandible, and ovipositor brown; flagellar segments of antenna, femur, and tibia of hind leg and tarsal claw dark brown; scape of antenna, pterostigma, vein of wings and spot below pterostigma, tegulae, and remainder of legs brown; palpi pale yellowish; posterior band of third–sixth metasomal tergites brown or yellowish brown.</p></tp:treatment-sec><tp:treatment-sec sec-type="distribution" id="SECID0EF5BG"><title>Distribution.</title><p>South Korea (new record), Europe, Eastern/Western Palearctic region.</p></tp:treatment-sec><tp:treatment-sec sec-type="biology" id="SECID0EK5BG"><title>Biology.</title><p>Parasitoid of <italic><tp:taxon-name><tp:taxon-name-part taxon-name-part-type="genus" reg="Trypeta">Trypeta</tp:taxon-name-part><tp:taxon-name-part taxon-name-part-type="species" reg="immaculata">immaculata</tp:taxon-name-part></tp:taxon-name></italic> (Macquart, 1835) and <italic><tp:taxon-name><tp:taxon-name-part taxon-name-part-type="genus" reg="Stemonocera">Stemonocera</tp:taxon-name-part><tp:taxon-name-part taxon-name-part-type="species" reg="cornuta">cornuta</tp:taxon-name-part></tp:taxon-name></italic> (Scopoli, 1771) (<tp:taxon-name><tp:taxon-name-part taxon-name-part-type="family">Tephritidae</tp:taxon-name-part></tp:taxon-name>) (<xref ref-type="bibr" rid="B35">Yu et al. 2016</xref>).</p></tp:treatment-sec><tp:treatment-sec sec-type="remarks" id="SECID0EP6BG"><title>Remarks.</title><p>This species runs in the key by <xref ref-type="bibr" rid="B19">Tobias (1998)</xref> to <italic><tp:taxon-name><tp:taxon-name-part taxon-name-part-type="genus" reg="Opius">Opius</tp:taxon-name-part><tp:taxon-name-part taxon-name-part-type="species" reg="geniculatus">geniculatus</tp:taxon-name-part></tp:taxon-name></italic> Thomson, because of having the distinct medio-posterior depression of mesoscutum, smooth precoxal sulcus, distinct hypoclypeal depression, vein m-cu of fore wing weakly postfurcal, hind femur 4.6× longer than its width, antenna with 44 segments, pterostigma short and triangular, mesoscutum rather densely setose, vein 3-SR of fore wing twice longer than vein 2-SR, a brownish spot below pterostigma and brownish band posteriorly at third–sixth metasomal tergites.</p><fig id="F12" position="float" orientation="portrait"><object-id xmlns:xlink="http://www.w3.org/1999/xlink" content-type="doi" xlink:type="simple">10.3897/zookeys.1193.115831.figures65-75</object-id><object-id xmlns:xlink="http://www.w3.org/1999/xlink" content-type="arpha" xlink:type="simple">3406815B-8C45-5D01-9808-4F92507801C0</object-id><label>Figures 65–75.</label><caption><p><italic><tp:taxon-name><tp:taxon-name-part taxon-name-part-type="genus" reg="Xynobius">Xynobius</tp:taxon-name-part><tp:taxon-name-part taxon-name-part-type="species" reg="stipitatus">stipitatus</tp:taxon-name-part></tp:taxon-name></italic> (Tobias), holotype, ♀, Russia <bold>65</bold> wings <bold>66</bold> mesosoma lateral <bold>67</bold> mesosoma dorsal <bold>68</bold> metasoma dorsal <bold>69</bold> propodeum and 1<sup>st</sup> metasomal tergite latero-dorsal <bold>70</bold> head anterior <bold>71</bold> head and pronotum dorsal <bold>72</bold> head latero-anterior <bold>73</bold> ovipositor sheath lateral <bold>74</bold> hind leg <bold>75</bold> antenna. Photographs: Konstantin Samartsev.</p></caption><graphic xmlns:xlink="http://www.w3.org/1999/xlink" xlink:href="zookeys-1193-219_article-115831__-g012.jpg" position="float" orientation="portrait" xlink:type="simple" id="oo_997937.jpg"><uri content-type="original_file" xlink:type="simple">https://binary.pensoft.net/fig/997937</uri></graphic></fig></tp:treatment-sec><ref-list><ref id="B4"><mixed-citation xmlns:xlink="http://www.w3.org/1999/xlink" xlink:type="simple"><person-group><name name-style="western"><surname>Fischer</surname><given-names>M</given-names></name></person-group> (<year>1972</year>) <article-title><tp:taxon-name><tp:taxon-name-part taxon-name-part-type="order">Hymenoptera</tp:taxon-name-part></tp:taxon-name><tp:taxon-name><tp:taxon-name-part taxon-name-part-type="family">Braconidae</tp:taxon-name-part></tp:taxon-name> (<tp:taxon-name><tp:taxon-name-part taxon-name-part-type="subfamily">Opiinae</tp:taxon-name-part></tp:taxon-name> I). (Paläarktische Region). Das Tierreich.</article-title><volume>91</volume>(<issue>1973</issue>): <fpage>1</fpage>–<lpage>620</lpage>.</mixed-citation></ref><ref id="B14"><mixed-citation xmlns:xlink="http://www.w3.org/1999/xlink" xlink:type="simple"><person-group><name name-style="western"><surname>Papp</surname><given-names>J</given-names></name></person-group> (<year>1981b</year>) <article-title><tp:taxon-name><tp:taxon-name-part taxon-name-part-type="family">Braconidae</tp:taxon-name-part></tp:taxon-name> III/A. 13. Opiiane. Fauna Hungariae. Magyarorsazg.</article-title><source>Allatvilaga</source><volume>144</volume>: <fpage>1</fpage>–<lpage>163</lpage>.</mixed-citation></ref><ref id="B20"><mixed-citation xmlns:xlink="http://www.w3.org/1999/xlink" xlink:type="simple"><person-group><name name-style="western"><surname>Tobias</surname><given-names>VI</given-names></name><name name-style="western"><surname>Jakimavičius</surname><given-names>A</given-names></name></person-group> (<year>1986</year>) <article-title><tp:taxon-name><tp:taxon-name-part taxon-name-part-type="subfamily">Alysiinae</tp:taxon-name-part></tp:taxon-name> and <tp:taxon-name><tp:taxon-name-part taxon-name-part-type="subfamily">Opiinae</tp:taxon-name-part></tp:taxon-name>.</article-title> In: <person-group><name name-style="western"><surname>Medvedev</surname><given-names>GS</given-names></name></person-group> (<role>Ed.</role>) <issue-title>Opredelitel Nasekomych Evrospeiskoi Tsasti SSSR 3, Peredpontdatokrylye 4.</issue-title><source>Opr. Faune SSSR 147(3)5</source>, <fpage>7</fpage>–<lpage>231</lpage>.</mixed-citation></ref><ref id="B3"><mixed-citation xmlns:xlink="http://www.w3.org/1999/xlink" xlink:type="simple"><person-group><name name-style="western"><surname>Fischer</surname><given-names>M</given-names></name></person-group> (<year>1967</year>) <article-title>Die <tp:taxon-name><tp:taxon-name-part taxon-name-part-type="subfamily">Opiinae</tp:taxon-name-part></tp:taxon-name> der Steiermark: (<tp:taxon-name><tp:taxon-name-part taxon-name-part-type="order">Hymenoptera</tp:taxon-name-part></tp:taxon-name>, <tp:taxon-name><tp:taxon-name-part taxon-name-part-type="family">Braconidae</tp:taxon-name-part></tp:taxon-name>). Selbstverl. der Abt.</article-title><source>für Zoologie und Botanik am Landesmuseum Joanneum</source><volume>26</volume>: <fpage>135</fpage>–<lpage>165</lpage>.</mixed-citation></ref><ref id="B35"><mixed-citation xmlns:xlink="http://www.w3.org/1999/xlink" xlink:type="simple"><person-group><name name-style="western"><surname>Yu</surname><given-names>D</given-names></name><name name-style="western"><surname>van Achterberg</surname><given-names>C</given-names></name><name name-style="western"><surname>Horstmann</surname><given-names>K</given-names></name></person-group> (<year>2016</year>) Taxapad 2016. <tp:taxon-name><tp:taxon-name-part taxon-name-part-type="superfamily">Ichneumonoidea</tp:taxon-name-part></tp:taxon-name> 2015. Taxapad Interactive Catalogue Database on flash-drive. Ottawa.</mixed-citation></ref><ref id="B19"><mixed-citation xmlns:xlink="http://www.w3.org/1999/xlink" xlink:type="simple"><person-group><name name-style="western"><surname>Tobias</surname><given-names>VI</given-names></name></person-group> (<year>1998</year>) <article-title><tp:taxon-name><tp:taxon-name-part taxon-name-part-type="subfamily">Alysiinae</tp:taxon-name-part></tp:taxon-name> (<tp:taxon-name><tp:taxon-name-part taxon-name-part-type="tribe">Dacnusini</tp:taxon-name-part></tp:taxon-name>) and <tp:taxon-name><tp:taxon-name-part taxon-name-part-type="subfamily">Opiinae</tp:taxon-name-part></tp:taxon-name>.</article-title> In: <person-group><name name-style="western"><surname>Ler</surname><given-names>PA</given-names></name></person-group> (<role>Ed.</role>) <issue-title>Keys to the Insects of Russian Far East.</issue-title><source>Vol. 4. <tp:taxon-name><tp:taxon-name-part taxon-name-part-type="order">Neuropteroidea</tp:taxon-name-part></tp:taxon-name>, <tp:taxon-name><tp:taxon-name-part taxon-name-part-type="order">Mecoptera</tp:taxon-name-part></tp:taxon-name>, <tp:taxon-name><tp:taxon-name-part taxon-name-part-type="order">Hymenoptera</tp:taxon-name-part></tp:taxon-name> 3. Dal’nauka, Vladivostok</source>, <fpage>299</fpage>–<lpage>411</lpage>.</mixed-citation></ref></ref-list></tp:taxon-treatment>
